# Supplementary material for: 3-(4-Chloro­phenyl­sulfon­yl)-2,5-dimethyl-1-benzofuran
Source: Acta Crystallogr Sect E Struct Rep Online. 2010 Nov 6;66(Pt 12):o3065. doi: 10.1107/S1600536810044223 (PMC3011392; doi:10.1107/S1600536810044223)
Supplement: Supplementary file 2 [file e-66-o3065-Isup2.hkl]

# 
# h,k,l, Fc-squared, Fo-squared, sigma(Fo-squared) and status flag 
# 
data_I
_shelx_title ' 1046 IN P2(1)/C' 
_shelx_refln_list_code          4 
_shelx_F_calc_maximum      241.30 
_exptl_crystal_F_000       664.00 
_reflns_d_resolution_high  0.7704 
 
loop_ 
 _symmetry_equiv_pos_as_xyz 
 'x, y, z' 
 '-x, y+1/2, -z+1/2' 
 '-x, -y, -z' 
 'x, -y-1/2, z-1/2' 
 
_cell_length_a    15.3529 
_cell_length_b    12.1495 
_cell_length_c     8.2663 
_cell_angle_alpha  90.000 
_cell_angle_beta  105.363 
_cell_angle_gamma  90.000 
 
_shelx_F_squared_multiplier     1.000 
 
loop_ 
 _refln_index_h 
 _refln_index_k 
 _refln_index_l 
 _refln_F_squared_calc 
 _refln_F_squared_meas 
 _refln_F_squared_sigma 
 _refln_observed_status 
   1   0   0     3136.30     2810.18     45.32 o 
   2   0   0     4059.18     3759.14     62.28 o 
   3   0   0     8065.41     7523.05     95.63 o 
   4   0   0     1086.90      965.68     12.44 o 
   5   0   0        7.64        8.60      0.94 o 
   6   0   0     1035.49      890.55     12.28 o 
   7   0   0      651.74      583.91      9.10 o 
   8   0   0      954.47     1030.92     14.61 o 
   9   0   0      296.62      304.05      6.29 o 
  10   0   0       28.59       18.03      1.97 o 
  11   0   0       31.93       38.15      2.86 o 
  12   0   0      201.71      188.38      9.08 o 
  13   0   0     1337.67     1369.38     35.23 o 
  14   0   0      505.61      524.01     34.77 o 
  15   0   0       18.32       15.53      5.59 o 
  16   0   0      477.48      464.45     29.67 o 
  17   0   0      672.13      720.75     39.39 o 
  18   0   0        1.83        3.89      8.27 o 
  19   0   0        2.69        3.89      8.27 o 
   1   1   0     4391.77     4307.17     65.36 o 
   2   1   0        2.66        2.93      0.44 o 
   3   1   0     3742.59     3770.51     32.64 o 
   4   1   0      457.63      389.14      3.93 o 
   5   1   0      341.05      329.01      4.62 o 
   6   1   0      256.12      296.85      3.64 o 
   7   1   0       37.61       30.01      1.26 o 
   8   1   0      249.51      285.14      4.06 o 
   9   1   0       25.67       25.20      1.42 o 
  10   1   0      294.74      316.66      4.97 o 
  11   1   0       14.86       16.93      1.82 o 
  12   1   0       64.28       69.31      4.91 o 
  13   1   0      123.40      133.78      7.13 o 
  14   1   0      117.20      119.84      6.90 o 
  15   1   0       68.83       62.70      5.59 o 
  16   1   0      490.88      505.54     21.84 o 
  17   1   0       23.02       28.69      7.39 o 
  18   1   0        0.08       -2.07      5.32 o 
  19   1   0        3.74       -2.67     11.92 o 
   0   2   0     4808.46     4963.57    137.63 o 
   1   2   0     5452.37     5646.53     79.64 o 
   2   2   0       36.87       33.84      1.00 o 
   3   2   0    19206.61    17287.80    159.84 o 
   4   2   0       10.16       11.83      0.72 o 
   5   2   0      838.62      876.87      9.07 o 
   6   2   0     1290.71     1295.52     13.31 o 
   7   2   0      781.03      698.40      8.12 o 
   8   2   0       70.36       85.96      2.12 o 
   9   2   0      526.65      463.81      6.19 o 
  10   2   0        9.92        5.36      1.25 o 
  11   2   0      125.40      120.46      4.08 o 
  12   2   0      381.26      398.08     10.65 o 
  13   2   0       20.29       12.19      4.35 o 
  14   2   0      198.91      188.54      8.60 o 
  15   2   0       57.16       70.05     10.66 o 
  16   2   0       41.66       42.03      7.91 o 
  17   2   0      134.97      158.84     18.96 o 
  18   2   0       22.63       30.21      6.08 o 
  19   2   0       10.11        1.22      4.57 o 
   1   3   0      942.14      839.10     13.66 o 
   2   3   0      641.74      612.77      7.95 o 
   3   3   0     5771.56     6188.24     62.25 o 
   4   3   0      481.32      565.42      6.46 o 
   5   3   0     1236.58     1316.02     14.02 o 
   6   3   0      143.08      140.27      2.78 o 
   7   3   0     9024.73     9380.30     81.09 o 
   8   3   0       56.20       72.32      2.33 o 
   9   3   0       50.44       54.38      2.03 o 
  10   3   0     1650.09     1667.13     16.71 o 
  11   3   0      412.85      393.70      7.81 o 
  12   3   0       33.41       33.86      3.55 o 
  13   3   0      212.32      183.98      6.48 o 
  14   3   0      395.57      364.17     10.79 o 
  15   3   0        8.29        7.24      2.70 o 
  16   3   0      343.13      375.17     23.34 o 
  17   3   0        2.58       -1.60      3.54 o 
  18   3   0        4.02        3.26      4.30 o 
   0   4   0     3726.28     3690.33    104.56 o 
   1   4   0       45.65       43.68      2.50 o 
   2   4   0       38.03       38.05      2.15 o 
   3   4   0        1.74        7.44      0.97 o 
   4   4   0       56.45       66.00      1.98 o 
   5   4   0      634.62      693.23      7.99 o 
   6   4   0      145.54      126.84      2.84 o 
   7   4   0      132.68      141.74      3.07 o 
   8   4   0       15.04       22.67      1.49 o 
   9   4   0      884.50      846.37     10.91 o 
  10   4   0      106.44       94.80      2.86 o 
  11   4   0      120.18      114.99      4.03 o 
  12   4   0        1.65        1.76      1.96 o 
  13   4   0      118.27      101.95      5.06 o 
  14   4   0       52.37       54.97      4.46 o 
  15   4   0       43.87       39.42      4.49 o 
  16   4   0      161.54      158.24      9.72 o 
  17   4   0        3.62       -0.91      3.70 o 
  18   4   0       18.40       17.51      5.62 o 
   1   5   0      147.67      183.23      5.11 o 
   2   5   0      620.75      630.82     11.94 o 
   3   5   0       11.97       11.75      1.29 o 
   4   5   0     1635.34     1708.97     20.60 o 
   5   5   0     2193.13     2450.96     26.73 o 
   6   5   0      127.78      141.44      3.25 o 
   7   5   0     2213.00     2223.27     22.30 o 
   8   5   0      179.16      211.95      4.12 o 
   9   5   0       70.27       69.24      2.53 o 
  10   5   0      592.60      630.96     11.51 o 
  11   5   0       17.68       10.84      3.73 o 
  12   5   0       33.51       38.59      3.27 o 
  13   5   0       87.69      104.45      5.18 o 
  14   5   0      150.28      137.62      6.32 o 
  15   5   0       21.74       19.73      4.67 o 
  16   5   0       14.80       11.18      4.62 o 
  17   5   0      123.47      128.84      9.80 o 
  18   5   0       64.64       56.79      7.61 o 
   0   6   0     1260.56     1133.12     55.93 o 
   1   6   0       55.13       47.02      2.84 o 
   2   6   0     1553.48     1661.99     27.09 o 
   3   6   0     2627.43     2543.26     31.96 o 
   4   6   0      266.46      254.84      5.42 o 
   5   6   0      204.41      219.75      4.38 o 
   6   6   0     1684.54     1633.24     19.17 o 
   7   6   0      451.77      430.72      7.04 o 
   8   6   0      479.69      467.06      7.16 o 
   9   6   0     1126.46     1195.93     15.67 o 
  10   6   0      102.49      121.14      6.67 o 
  11   6   0       82.13       66.99      4.37 o 
  12   6   0      105.92      115.09      7.09 o 
  13   6   0      124.87      127.98      5.79 o 
  14   6   0       49.50       58.08      5.51 o 
  15   6   0       32.21       29.60      5.75 o 
  16   6   0      182.31      175.18     10.86 o 
  17   6   0       93.20       98.49      9.00 o 
   1   7   0      141.36      120.89      4.80 o 
   2   7   0     1210.98     1350.15     23.29 o 
   3   7   0       37.16       45.04      2.43 o 
   4   7   0      143.07      133.81      4.00 o 
   5   7   0       56.18       49.88      2.56 o 
   6   7   0      138.31      132.81      3.60 o 
   7   7   0      469.33      448.97      7.45 o 
   8   7   0       24.77       21.25      1.99 o 
   9   7   0      288.52      280.09      6.37 o 
  10   7   0        0.04        2.59      2.17 o 
  11   7   0        7.03        7.44      3.51 o 
  12   7   0       44.06       36.41      4.43 o 
  13   7   0        7.51        6.19      3.79 o 
  14   7   0       28.19       33.39      4.78 o 
  15   7   0       12.97       16.72      5.05 o 
  16   7   0      123.24      153.29     14.12 o 
  17   7   0        7.45       12.06      5.53 o 
   0   8   0     1193.54     1148.73     43.77 o 
   1   8   0       31.51       35.27      2.95 o 
   2   8   0     1031.29     1029.62     19.27 o 
   3   8   0      242.33      216.76      6.84 o 
   4   8   0      638.40      606.84     14.41 o 
   5   8   0        3.77       -0.44      1.29 o 
   6   8   0      365.52      376.00      9.14 o 
   7   8   0       46.81       48.31      2.66 o 
   8   8   0      203.53      192.85      5.79 o 
   9   8   0      705.22      778.03     16.77 o 
  10   8   0       21.16       18.98      3.05 o 
  11   8   0        0.35       -2.54      2.54 o 
  12   8   0       29.51       19.15      4.09 o 
  13   8   0        2.21        5.73      3.41 o 
  14   8   0       14.84       18.20      6.39 o 
  15   8   0       79.31       87.84      8.18 o 
  16   8   0        5.57        3.47      7.30 o 
   1   9   0     1157.99     1185.38     25.94 o 
   2   9   0      821.16      851.30     15.32 o 
   3   9   0      280.36      284.54      7.58 o 
   4   9   0     1768.94     1812.33     25.00 o 
   5   9   0      158.56      151.87      4.80 o 
   6   9   0      349.58      343.85      8.99 o 
   7   9   0      817.64      802.58     15.16 o 
   8   9   0       23.21       26.79      3.59 o 
   9   9   0       64.74       57.52      5.97 o 
  10   9   0     1013.60     1004.02     26.87 o 
  11   9   0        3.20        3.69      3.74 o 
  12   9   0       11.94        5.44      3.95 o 
  13   9   0      233.02      250.60     12.50 o 
  14   9   0      238.08      254.36     12.89 o 
  15   9   0       23.03       21.65      5.83 o 
   0  10   0       19.38       31.60      5.84 o 
   1  10   0       90.69       86.17      5.71 o 
   2  10   0       49.41       49.53      3.48 o 
   3  10   0      131.78      150.63      6.94 o 
   4  10   0      155.30      144.06      5.61 o 
   5  10   0      231.77      218.56      7.13 o 
   6  10   0        2.18        1.84      2.44 o 
   7  10   0       23.06       12.95      2.95 o 
   8  10   0       37.45       39.75      4.74 o 
   9  10   0       40.46       53.31      6.21 o 
  10  10   0       11.85       18.07      6.51 o 
  11  10   0       28.87       39.37      9.48 o 
  12  10   0      282.37      273.32     16.15 o 
  13  10   0        0.90        3.96     10.94 o 
  14  10   0       13.11       27.62      7.89 o 
   1  11   0      361.28      353.46     16.31 o 
   2  11   0       42.86       42.04      4.98 o 
   3  11   0       84.44       89.84      5.26 o 
   4  11   0      346.31      330.06     12.10 o 
   5  11   0       90.23       95.80     12.27 o 
   6  11   0       42.03       43.49      5.42 o 
   7  11   0      541.46      557.85     17.01 o 
   8  11   0       16.35       17.48      5.95 o 
   9  11   0        7.97        6.62      5.67 o 
  10  11   0      162.23      158.24     14.10 o 
  11  11   0      148.81      139.19     12.18 o 
  12  11   0        0.37        8.51      9.48 o 
  13  11   0       68.34       67.07      9.96 o 
   0  12   0      700.50      745.07     37.45 o 
   1  12   0        0.20        3.40      3.78 o 
   2  12   0        1.31        2.30      3.94 o 
   3  12   0      515.48      479.76     20.21 o 
   4  12   0       43.12       43.30      6.99 o 
   5  12   0       54.25       54.29      7.69 o 
   6  12   0      141.94      184.52     12.46 o 
   7  12   0       19.31       22.66      5.94 o 
   8  12   0        1.19        1.46      7.30 o 
   9  12   0      361.49      414.85     29.67 o 
  10  12   0       35.08       39.39     11.67 o 
  11  12   0       57.18       70.52     14.59 o 
  12  12   0       70.74       80.73     15.08 o 
   1  13   0       51.84       46.74      7.34 o 
   2  13   0       11.93        7.73      4.91 o 
   3  13   0       12.32       10.72      4.98 o 
   4  13   0        8.95        7.51      4.77 o 
   5  13   0       12.06       10.04      5.59 o 
   6  13   0       82.93       86.56     11.67 o 
   7  13   0        1.39        6.32      7.78 o 
   8  13   0       39.35       32.58     11.19 o 
   9  13   0      136.16      151.74     19.94 o 
  10  13   0      159.18      190.16     21.89 o 
   1  14   0       13.81       25.34      6.51 o 
   2  14   0       49.65       36.90      7.54 o 
   3  14   0      233.72      212.53     14.93 o 
   4  14   0        2.38        4.58      5.11 o 
   5  14   0       39.85       36.22      7.47 o 
   6  14   0       85.64       86.29     10.04 o 
   7  14   0       35.39       40.85     13.13 o 
   8  14   0       11.33       18.48     11.19 o 
   1  15   0       13.71       11.10      6.01 o 
   2  15   0        1.63        2.17      8.02 o 
   3  15   0       13.73       17.13      6.65 o 
   4  15   0       60.39       77.19     10.73 o 
   5  15   0       47.00       54.40     11.19 o 
 -19   1   1      125.56      133.56     15.32 o 
 -18   1   1       53.80       50.16      8.76 o 
 -17   1   1        2.05        0.50      5.26 o 
 -16   1   1       14.56        9.07      6.81 o 
 -15   1   1      551.33      524.16     21.31 o 
 -14   1   1       18.56       18.84      3.64 o 
 -13   1   1      408.24      391.25     10.67 o 
 -12   1   1      548.45      559.48      9.60 o 
 -11   1   1      192.25      211.78      4.60 o 
 -10   1   1      189.27      167.33      3.68 o 
  -9   1   1        1.68        1.84      0.79 o 
  -8   1   1      462.03      493.95      5.62 o 
  -7   1   1      746.09      728.68      7.29 o 
  -6   1   1     3286.38     3183.41     25.07 o 
  -5   1   1     3327.26     2966.64     23.25 o 
  -4   1   1     2461.71     2421.19     19.02 o 
  -3   1   1      178.38      182.10      2.13 o 
  -2   1   1      717.72      715.21      6.73 o 
  -1   1   1     1854.67     1859.54     18.91 o 
   0   1   1     1218.24     1225.62     12.63 o 
   1   1   1      258.00      253.92      3.72 o 
   2   1   1     3555.05     3680.90     37.49 o 
   3   1   1     1606.93     1458.74     18.93 o 
   4   1   1     2393.03     2408.16     24.03 o 
   5   1   1     2043.91     2092.19     22.71 o 
   6   1   1        4.19        3.59      0.87 o 
   7   1   1        1.78        1.07      0.79 o 
   8   1   1     3535.43     3579.14     32.35 o 
   9   1   1      293.76      328.35      4.79 o 
  10   1   1      221.21      236.16      4.78 o 
  11   1   1     2585.57     2536.41     40.59 o 
  12   1   1        3.52        1.29      2.14 o 
  13   1   1      313.45      318.53      9.13 o 
  14   1   1        6.31        3.00      2.88 o 
  15   1   1      125.17      121.45      6.57 o 
  16   1   1        0.56        1.03      2.82 o 
  17   1   1      259.58      283.84     13.48 o 
  18   1   1        0.32       -3.15      3.94 o 
 -19   2   1        1.07        0.63     12.64 o 
 -18   2   1       15.37        9.21      6.32 o 
 -17   2   1       92.01       86.59     16.78 o 
 -16   2   1        2.83       -0.45      4.31 o 
 -15   2   1      336.71      356.01     17.19 o 
 -14   2   1     1683.86     1712.67     36.52 o 
 -13   2   1        3.60        1.70      2.46 o 
 -12   2   1     2675.61     2581.40     31.59 o 
 -11   2   1       49.67       43.74      2.08 o 
 -10   2   1       45.38       47.13      1.89 o 
  -9   2   1        4.46        0.30      0.71 o 
  -8   2   1     1213.20     1142.65     10.89 o 
  -7   2   1        9.65        4.99      0.92 o 
  -6   2   1      489.49      382.92      4.40 o 
  -5   2   1     6343.63     6249.56     53.94 o 
  -4   2   1      277.05      287.48      3.59 o 
  -3   2   1     5160.81     5163.93     49.25 o 
  -2   2   1     2141.49     2236.63     24.91 o 
  -1   2   1     1946.17     2046.66     24.51 o 
   0   2   1     4877.91     4946.28    107.99 o 
   1   2   1    30841.41    27792.03    427.37 o 
   2   2   1     6304.45     6332.50     61.01 o 
   3   2   1     3660.67     3623.72     32.97 o 
   4   2   1     2855.97     2660.18     26.39 o 
   5   2   1      116.47      145.15      3.14 o 
   6   2   1      114.87      105.53      2.58 o 
   7   2   1        0.33        9.29      1.10 o 
   8   2   1      876.49      852.80     10.14 o 
   9   2   1       44.09       45.95      2.06 o 
  10   2   1     2556.05     2421.38     24.48 o 
  11   2   1      194.23      199.11      5.10 o 
  12   2   1      161.31      150.66      6.25 o 
  13   2   1        0.33       -0.03      1.88 o 
  14   2   1        8.20        3.09      3.51 o 
  15   2   1       37.75       47.25      4.56 o 
  16   2   1       45.05       39.15      4.50 o 
  17   2   1        3.21       -3.36      3.36 o 
  18   2   1       44.16       32.14      6.43 o 
 -19   3   1        8.24        2.40      4.36 o 
 -18   3   1        0.63       -0.75      6.57 o 
 -17   3   1      144.91      136.05     12.02 o 
 -16   3   1       30.08       40.35      7.78 o 
 -15   3   1      159.95      134.45     10.83 o 
 -14   3   1        6.48        0.32      2.53 o 
 -13   3   1      313.07      320.66      9.95 o 
 -12   3   1       21.08       23.51      2.24 o 
 -11   3   1       22.17       22.00      1.85 o 
 -10   3   1      173.71      181.60      3.52 o 
  -9   3   1       97.34      108.87      2.59 o 
  -8   3   1        0.31        0.82      0.73 o 
  -7   3   1      895.25      902.99      9.28 o 
  -6   3   1      476.79      488.96      6.22 o 
  -5   3   1       20.54       29.04      1.25 o 
  -4   3   1      882.61      885.27     10.60 o 
  -3   3   1      127.41      143.80      3.75 o 
  -2   3   1      886.96      867.63     15.77 o 
  -1   3   1       20.66       22.13      1.69 o 
   0   3   1      109.17      122.86      6.05 o 
   1   3   1     4250.41     4493.35     49.19 o 
   2   3   1    13718.14    14078.84    259.19 o 
   3   3   1     3263.81     3425.06     33.24 o 
   4   3   1      227.18      249.45      3.78 o 
   5   3   1     3298.11     3594.04     35.48 o 
   6   3   1        0.22        0.34      0.66 o 
   7   3   1      158.14      156.58      3.70 o 
   8   3   1      687.61      760.32     10.56 o 
   9   3   1       50.89       44.01      2.45 o 
  10   3   1      106.09       99.68      4.14 o 
  11   3   1      711.52      667.35     12.23 o 
  12   3   1       18.39       15.43      2.64 o 
  13   3   1       15.50       14.22      2.87 o 
  14   3   1       28.94       27.05      3.49 o 
  15   3   1      204.74      179.95      9.62 o 
  16   3   1        0.03        0.08      2.81 o 
  17   3   1        8.26       -0.38      4.17 o 
  18   3   1       85.23       72.34      8.10 o 
 -18   4   1      202.52      211.79     12.32 o 
 -17   4   1      284.47      264.67     12.76 o 
 -16   4   1        1.26        2.73      3.70 o 
 -15   4   1      575.66      552.34     15.23 o 
 -14   4   1       36.51       29.52      5.33 o 
 -13   4   1       97.26      103.87      8.28 o 
 -12   4   1      532.96      555.79     10.87 o 
 -11   4   1      524.27      518.93      7.46 o 
 -10   4   1      206.00      209.98      4.19 o 
  -9   4   1      236.33      196.26      4.02 o 
  -8   4   1     1152.48     1193.21     13.46 o 
  -7   4   1        4.57        6.31      1.07 o 
  -6   4   1     1772.47     1674.73     17.93 o 
  -5   4   1     2651.92     2677.76     27.03 o 
  -4   4   1      151.19      196.74      3.62 o 
  -3   4   1     1568.98     1400.72     17.89 o 
  -2   4   1     5719.34     5971.45     85.05 o 
  -1   4   1     1524.14     1641.43     22.44 o 
   0   4   1     1035.50     1025.19     16.61 o 
   1   4   1     8425.89     8519.79    120.28 o 
   2   4   1     3517.42     3602.54     37.50 o 
   3   4   1     5255.04     5428.42     55.56 o 
   4   4   1     5472.73     5436.09     55.81 o 
   5   4   1      272.49      299.91      4.60 o 
   6   4   1     1421.33     1386.99     15.27 o 
   7   4   1      701.86      659.10      8.56 o 
   8   4   1       17.18       20.68      1.45 o 
   9   4   1        9.39        7.43      1.58 o 
  10   4   1      334.29      334.16      7.68 o 
  11   4   1      178.32      193.96      7.68 o 
  12   4   1      425.21      376.01      9.37 o 
  13   4   1      222.31      220.33      8.09 o 
  14   4   1       34.02       29.86      3.92 o 
  15   4   1      132.30      127.90     15.65 o 
  16   4   1       30.00       30.59      4.18 o 
  17   4   1       26.17       17.73      5.63 o 
  18   4   1      453.52      467.87     49.85 o 
 -18   5   1       47.09       44.06      6.69 o 
 -17   5   1       73.65       77.24     14.58 o 
 -16   5   1      321.42      316.62     13.64 o 
 -15   5   1       89.97      110.83      7.02 o 
 -14   5   1      155.38      141.75      7.52 o 
 -13   5   1      623.64      615.90     20.99 o 
 -12   5   1        5.89        1.42      1.79 o 
 -11   5   1        8.42        6.21      1.54 o 
 -10   5   1      121.95      129.57      3.53 o 
  -9   5   1      105.06      115.35      3.35 o 
  -8   5   1      166.84      163.48      3.78 o 
  -7   5   1     1193.12     1180.36     13.75 o 
  -6   5   1     3215.02     3314.14     35.51 o 
  -5   5   1     1531.64     1662.66     20.18 o 
  -4   5   1      143.00      170.22      3.91 o 
  -3   5   1     2042.25     2125.97     29.23 o 
  -2   5   1      604.79      547.68     10.30 o 
  -1   5   1       20.27       23.50      1.92 o 
   0   5   1      211.75      195.86      5.89 o 
   1   5   1      158.09      159.03      4.79 o 
   2   5   1        0.17        0.68      0.92 o 
   3   5   1       27.70       35.41      1.56 o 
   4   5   1     4934.28     5181.33     53.59 o 
   5   5   1      575.29      658.11      9.80 o 
   6   5   1      306.88      332.88      5.36 o 
   7   5   1       19.70       25.70      2.35 o 
   8   5   1      709.62      719.63      9.52 o 
   9   5   1      535.60      537.34      8.81 o 
  10   5   1      384.04      366.30     10.66 o 
  11   5   1      775.26      747.71     33.34 o 
  12   5   1      260.71      223.68     11.72 o 
  13   5   1       40.61       47.94      4.21 o 
  14   5   1      583.31      547.56     14.25 o 
  15   5   1        2.07       -3.58      3.58 o 
  16   5   1       31.90       46.70      6.83 o 
  17   5   1      285.16      306.08     14.74 o 
 -18   6   1        0.00       -3.03      3.94 o 
 -17   6   1       30.89       34.56      6.15 o 
 -16   6   1        3.03        0.10      3.53 o 
 -15   6   1       16.30       13.63      3.83 o 
 -14   6   1       21.42       18.40      3.73 o 
 -13   6   1        9.46        9.37      3.08 o 
 -12   6   1       16.65       11.30      2.45 o 
 -11   6   1      115.09      108.43      4.10 o 
 -10   6   1       11.99       10.69      1.80 o 
  -9   6   1      296.55      275.51      5.70 o 
  -8   6   1       54.14       48.80      2.49 o 
  -7   6   1      173.97      187.55      4.30 o 
  -6   6   1      217.36      253.40      9.54 o 
  -5   6   1      555.43      619.71      9.31 o 
  -4   6   1      384.95      382.87      7.80 o 
  -3   6   1       84.45      123.51      6.88 o 
  -2   6   1      104.16      124.23      6.40 o 
  -1   6   1     1090.26     1169.39     20.04 o 
   0   6   1      320.60      335.87      6.73 o 
   1   6   1       42.70       38.62      4.14 o 
   2   6   1      317.62      290.05      6.69 o 
   3   6   1     1244.09     1353.00     18.34 o 
   4   6   1        5.59        6.72      1.67 o 
   5   6   1     1050.78     1101.56     14.46 o 
   6   6   1     1606.25     1664.29     19.89 o 
   7   6   1      281.12      281.86      5.69 o 
   8   6   1      175.12      181.46      6.84 o 
   9   6   1       27.32       23.69      2.94 o 
  10   6   1       63.57       54.79      4.69 o 
  11   6   1      130.86      108.15     11.23 o 
  12   6   1       30.37       20.99      4.79 o 
  13   6   1       67.90       71.68      6.67 o 
  14   6   1        0.14        0.05      2.47 o 
  15   6   1        2.21        3.48      3.11 o 
  16   6   1       16.81       12.87      5.47 o 
  17   6   1       22.90       17.13      5.88 o 
 -17   7   1       33.49       45.07      7.00 o 
 -16   7   1      301.36      355.44     13.90 o 
 -15   7   1       27.67       18.52      4.45 o 
 -14   7   1       27.71       32.35      4.91 o 
 -13   7   1      642.33      655.49     17.14 o 
 -12   7   1       20.43       21.59      3.94 o 
 -11   7   1      117.86      114.68      8.91 o 
 -10   7   1     2912.83     2869.90     35.96 o 
  -9   7   1     1074.72     1098.18     15.72 o 
  -8   7   1      227.19      232.83      5.21 o 
  -7   7   1        1.71        2.62      1.30 o 
  -6   7   1      918.40      963.48     13.52 o 
  -5   7   1     1059.28     1042.84     15.12 o 
  -4   7   1      626.30      574.32     10.76 o 
  -3   7   1      316.24      312.92      7.81 o 
  -2   7   1       36.02       42.49      2.71 o 
  -1   7   1      332.63      326.81     12.61 o 
   0   7   1      186.39      186.65      5.26 o 
   1   7   1        7.94        4.30      1.64 o 
   2   7   1      319.99      272.02      6.76 o 
   3   7   1      952.87      948.13     14.01 o 
   4   7   1      656.68      683.70     10.90 o 
   5   7   1       79.75       74.71      2.63 o 
   6   7   1        5.24        1.73      1.21 o 
   7   7   1     1648.44     1651.63     21.71 o 
   8   7   1     1786.73     1702.46     37.55 o 
   9   7   1       81.49       91.16      5.86 o 
  10   7   1      130.75      147.65      7.08 o 
  11   7   1      532.90      564.50     22.81 o 
  12   7   1       39.58       44.51      5.62 o 
  13   7   1      145.15      164.67      8.30 o 
  14   7   1      180.16      191.11     14.78 o 
  15   7   1      117.67      166.78     13.21 o 
  16   7   1        1.77       -5.84      8.27 o 
 -16   8   1        9.96        7.54      5.29 o 
 -15   8   1       65.51       60.75      6.34 o 
 -14   8   1       13.81       11.62      4.28 o 
 -13   8   1       41.12       36.99      4.98 o 
 -12   8   1       37.61       47.72      4.99 o 
 -11   8   1        7.28        5.00      3.15 o 
 -10   8   1       27.85       30.34      4.88 o 
  -9   8   1      556.02      549.62     13.02 o 
  -8   8   1      445.09      463.03      9.08 o 
  -7   8   1      126.24      130.24      4.02 o 
  -6   8   1      935.48      935.90     13.50 o 
  -5   8   1      198.00      212.91      5.42 o 
  -4   8   1       62.70       66.18      3.38 o 
  -3   8   1       65.57       56.09      3.48 o 
  -2   8   1        1.66        4.42      2.19 o 
  -1   8   1       19.90       14.87      5.22 o 
   0   8   1       38.75       34.48      3.59 o 
   1   8   1      781.06      765.85     15.58 o 
   2   8   1      276.47      270.01      7.09 o 
   3   8   1      594.69      566.83      9.86 o 
   4   8   1     2144.70     2049.79     27.22 o 
   5   8   1      119.07      116.20      3.79 o 
   6   8   1        3.19        1.39      1.87 o 
   7   8   1     1972.50     1940.78     25.19 o 
   8   8   1       60.59       48.10      3.70 o 
   9   8   1      366.05      321.43     12.62 o 
  10   8   1       33.46       52.51      5.84 o 
  11   8   1        5.01       10.01      4.65 o 
  12   8   1       41.15       32.26      5.34 o 
  13   8   1       53.89       52.37      6.44 o 
  14   8   1        7.56        4.25      5.73 o 
  15   8   1        0.05       -6.03      9.97 o 
 -16   9   1       43.72       27.30     14.35 o 
 -15   9   1       13.48       17.02     10.46 o 
 -14   9   1        4.75        4.45      6.06 o 
 -13   9   1      155.84      135.60     15.80 o 
 -12   9   1       84.60       79.43      7.80 o 
 -11   9   1       14.64       15.14      4.92 o 
 -10   9   1       20.99       26.89      6.88 o 
  -9   9   1      120.11      111.84      7.37 o 
  -8   9   1      208.66      205.00      7.91 o 
  -7   9   1        2.57        1.51      1.82 o 
  -6   9   1      388.15      389.37      9.27 o 
  -5   9   1       64.71       64.07      4.96 o 
  -4   9   1      134.53      131.64      5.42 o 
  -3   9   1       40.83       39.50      3.50 o 
  -2   9   1       15.12       11.13      2.97 o 
  -1   9   1        0.13       -0.94      1.93 o 
   0   9   1       13.38       13.20      3.56 o 
   1   9   1       16.68       17.73      2.03 o 
   2   9   1      405.83      411.07      9.53 o 
   3   9   1      389.96      367.39      7.68 o 
   4   9   1      225.40      234.84      7.13 o 
   5   9   1        0.14        0.47      1.86 o 
   6   9   1        3.32        1.33      2.03 o 
   7   9   1       33.99       35.57      3.35 o 
   8   9   1       43.92       29.44      6.71 o 
   9   9   1       13.21        9.89      3.62 o 
  10   9   1      220.08      215.38     10.75 o 
  11   9   1      150.65      127.46      8.81 o 
  12   9   1        0.04       -1.38      3.44 o 
  13   9   1       84.97       91.95      8.40 o 
  14   9   1       20.25       24.79      6.09 o 
  15   9   1       12.89       13.62      7.00 o 
 -15  10   1       65.23       74.75     10.83 o 
 -14  10   1       61.46       69.01     10.66 o 
 -13  10   1       10.00        5.13     14.10 o 
 -12  10   1       99.28       99.66     12.40 o 
 -11  10   1       45.16       41.30      8.75 o 
 -10  10   1        8.03        5.44      7.05 o 
  -9  10   1      110.13      122.02      7.71 o 
  -8  10   1      104.67      118.17      8.60 o 
  -7  10   1      107.15       96.54      6.99 o 
  -6  10   1       11.95       16.78      4.09 o 
  -5  10   1        0.10        2.08      2.09 o 
  -4  10   1        3.20        4.92      2.08 o 
  -3  10   1     1695.00     1606.14     42.92 o 
  -2  10   1      744.55      660.73     22.85 o 
  -1  10   1       80.18       83.35     12.40 o 
   0  10   1      151.38      135.93      6.96 o 
   1  10   1     2823.46     2781.99     41.74 o 
   2  10   1      153.95      149.31      5.80 o 
   3  10   1       21.38       14.30      2.68 o 
   4  10   1     1070.58     1121.40     19.81 o 
   5  10   1       51.58       46.18      3.79 o 
   6  10   1       26.78       32.06      3.81 o 
   7  10   1      305.92      308.81     15.48 o 
   8  10   1        2.62        5.41      3.40 o 
   9  10   1       40.09       24.26      5.26 o 
  10  10   1      284.42      308.77     15.46 o 
  11  10   1        0.72       -1.57      5.87 o 
  12  10   1       62.99       73.86      7.73 o 
  13  10   1       13.26       26.59     11.20 o 
  14  10   1        0.07       -0.55      8.61 o 
 -14  11   1       13.18        2.42      6.85 o 
 -13  11   1        5.56       -0.72     17.02 o 
 -12  11   1       46.31       39.98      8.72 o 
 -11  11   1      184.67      174.19     13.36 o 
 -10  11   1       35.57       46.85      8.23 o 
  -9  11   1       57.59       61.76     14.10 o 
  -8  11   1      378.91      346.54     24.32 o 
  -7  11   1      129.80      130.52     10.40 o 
  -6  11   1       25.77       24.22      5.84 o 
  -5  11   1      238.08      234.19     13.42 o 
  -4  11   1      938.36      887.67     28.98 o 
  -3  11   1       53.93       51.33      7.47 o 
  -2  11   1      220.65      206.92     12.67 o 
  -1  11   1      209.94      212.06     12.55 o 
   0  11   1      867.70      847.57     21.89 o 
   1  11   1       33.38       29.77      7.24 o 
   2  11   1      770.07      762.78     17.58 o 
   3  11   1        0.18        1.89      2.41 o 
   4  11   1       56.58       52.51      4.57 o 
   5  11   1       99.63       92.86      8.13 o 
   6  11   1      405.78      391.47     11.96 o 
   7  11   1       11.23        7.06      3.79 o 
   8  11   1       48.38       55.25      6.28 o 
   9  11   1       81.38       80.83     10.46 o 
  10  11   1        0.04       -2.19     12.40 o 
  11  11   1      155.50      144.96     12.55 o 
  12  11   1       53.98       59.98      9.45 o 
  13  11   1        1.01        5.01     15.32 o 
 -12  12   1       33.91       39.39     13.13 o 
 -11  12   1        2.81        4.86      8.27 o 
 -10  12   1      177.66      205.72     22.37 o 
  -9  12   1       45.75       48.63     13.13 o 
  -8  12   1        1.07       -3.31      4.38 o 
  -7  12   1      102.39       98.94     10.04 o 
  -6  12   1       11.65       12.03      5.26 o 
  -5  12   1      353.99      332.56     16.61 o 
  -4  12   1       30.96       21.33      5.84 o 
  -3  12   1        0.03       -0.62      3.74 o 
  -2  12   1       23.60       30.70     14.35 o 
  -1  12   1       17.47       19.54      5.67 o 
   0  12   1        3.10        4.79      4.29 o 
   1  12   1      408.10      427.59     49.36 o 
   2  12   1        6.21        0.80      3.85 o 
   3  12   1        2.89        4.35      3.18 o 
   4  12   1      449.76      439.23     16.75 o 
   5  12   1        1.56        5.71      3.71 o 
   6  12   1        6.38        3.30      5.35 o 
   7  12   1        4.58        3.54      5.84 o 
   8  12   1       57.68       66.36     15.81 o 
   9  12   1        8.40       18.56      6.65 o 
  10  12   1       12.82        5.77      5.84 o 
  11  12   1        1.00        5.80     10.94 o 
 -11  13   1        3.45        4.38      9.24 o 
 -10  13   1      130.67      101.64     17.99 o 
  -9  13   1       30.45       35.02     12.16 o 
  -8  13   1      112.90      124.50     18.48 o 
  -7  13   1      191.44      163.59     17.02 o 
  -6  13   1      112.93      128.75     11.42 o 
  -5  13   1      183.38      186.33     13.29 o 
  -4  13   1        2.47       -0.32      4.08 o 
  -3  13   1      178.56      193.47     25.29 o 
  -2  13   1       40.29       44.28      7.47 o 
  -1  13   1        0.74        2.13      4.08 o 
   0  13   1        0.19        4.88      4.63 o 
   1  13   1        3.64        3.13      5.84 o 
   2  13   1       22.99       21.29     14.59 o 
   3  13   1      153.12      135.66     11.42 o 
   4  13   1      192.04      178.74     47.17 o 
   5  13   1      140.04      125.89     11.08 o 
   6  13   1       62.99       37.45     11.67 o 
   7  13   1       22.70       14.10      8.75 o 
   8  13   1      305.66      320.98     26.75 o 
   9  13   1       45.26       50.09     13.62 o 
  10  13   1       37.66       66.14     15.08 o 
  -9  14   1      125.26      152.22     20.91 o 
  -8  14   1       49.92       74.90     15.56 o 
  -7  14   1      121.93      111.45     11.33 o 
  -6  14   1       65.90       94.15     10.38 o 
  -5  14   1        0.01        5.11      4.81 o 
  -4  14   1        6.00       11.43      5.85 o 
  -3  14   1       88.20       87.34     12.89 o 
  -2  14   1        2.42        3.77      5.11 o 
  -1  14   1      164.45      150.04     15.32 o 
   0  14   1      150.50      145.10     12.71 o 
   1  14   1       10.05       19.80      6.16 o 
   2  14   1       13.25       13.87      5.67 o 
   3  14   1       47.47       48.05      8.08 o 
   4  14   1        4.88        6.98      5.32 o 
   5  14   1       28.89       47.66     12.64 o 
   6  14   1       12.51        5.84      7.78 o 
   7  14   1       73.77       89.97     16.54 o 
   8  14   1        0.01       -4.86      6.81 o 
  -6  15   1       55.33       68.65      9.93 o 
  -5  15   1        1.49        8.27      5.50 o 
  -4  15   1        7.68        1.27     10.21 o 
  -3  15   1       12.88       18.97      6.85 o 
  -2  15   1       13.54       11.60      6.16 o 
  -1  15   1       24.43       32.41      8.03 o 
   0  15   1       54.07       47.34     14.35 o 
   1  15   1        0.14        3.00      4.91 o 
   2  15   1        1.17       -0.45      4.63 o 
   3  15   1        0.01        2.98      5.12 o 
   4  15   1       32.20       36.34      8.38 o 
   5  15   1       41.98       49.12     13.13 o 
 -19   0   2      322.12      326.33     26.75 o 
 -18   0   2       75.56       80.25     14.10 o 
 -17   0   2       91.45       90.95     14.10 o 
 -16   0   2      296.64      309.31     23.34 o 
 -15   0   2     1032.72     1014.50     45.72 o 
 -14   0   2        9.09        7.80      4.29 o 
 -13   0   2      458.63      442.30     16.34 o 
 -12   0   2      361.25      366.11     10.10 o 
 -11   0   2      962.05      901.57     18.67 o 
 -10   0   2       50.06       45.44      3.01 o 
  -9   0   2      610.74      532.91      8.98 o 
  -8   0   2        1.28        8.82      1.11 o 
  -7   0   2      480.12      483.44      6.86 o 
  -6   0   2        0.08        0.95      0.62 o 
  -5   0   2     5048.75     4412.05     52.24 o 
  -4   0   2       39.49       20.46      2.35 o 
  -3   0   2     5807.13     5871.57     74.63 o 
  -2   0   2    58224.76    47946.93    667.40 o 
  -1   0   2     1875.59     1862.42     31.73 o 
   0   0   2     2656.74     2551.70     51.92 o 
   1   0   2     1659.17     1643.17     65.90 o 
   2   0   2     1549.14     1502.26     23.11 o 
   3   0   2        3.99        3.11      0.77 o 
   4   0   2      982.06      826.99     13.93 o 
   5   0   2     3797.12     3613.21     52.12 o 
   6   0   2      300.19      281.82      5.85 o 
   7   0   2      177.70      135.67      4.33 o 
   8   0   2      381.34      337.44      7.00 o 
   9   0   2      449.42      476.53     10.96 o 
  10   0   2       38.21       28.96      4.30 o 
  11   0   2     1645.49     1547.06     31.18 o 
  12   0   2     1088.62     1065.29     23.79 o 
  13   0   2       65.31       63.12      5.26 o 
  14   0   2       71.35       76.43      5.81 o 
  15   0   2       12.13       13.21      3.83 o 
  16   0   2        0.61       -0.40      2.90 o 
  17   0   2       69.80       50.86      8.52 o 
 -19   1   2       57.30       62.03      9.97 o 
 -18   1   2      126.92      139.46     20.91 o 
 -17   1   2        1.04        0.73      4.81 o 
 -16   1   2       44.93       36.95      7.04 o 
 -15   1   2      293.61      277.68     11.87 o 
 -14   1   2       48.73       46.33      4.44 o 
 -13   1   2       13.46        7.00      3.30 o 
 -12   1   2        9.34        8.28      2.14 o 
 -11   1   2       70.08       69.89      2.63 o 
 -10   1   2       61.24       57.51      2.30 o 
  -9   1   2       37.43       24.29      1.42 o 
  -8   1   2        0.03        1.26      0.61 o 
  -7   1   2      730.90      740.34      7.18 o 
  -6   1   2     1172.24     1137.73     10.03 o 
  -5   1   2       22.56       20.29      1.45 o 
  -4   1   2     2263.04     2072.63     19.68 o 
  -3   1   2    13583.13    13594.73    142.81 o 
  -2   1   2        1.25        0.43      0.52 o 
  -1   1   2     2333.01     2247.31     24.65 o 
   0   1   2     6402.82     6500.80     73.92 o 
   1   1   2     1389.63     1419.21     16.24 o 
   2   1   2       55.19       47.70      1.35 o 
   3   1   2       73.25       90.24      1.75 o 
   4   1   2        0.45        2.04      0.65 o 
   5   1   2        1.00        0.05      1.05 o 
   6   1   2      167.73      172.97      3.59 o 
   7   1   2       39.84       37.56      1.81 o 
   8   1   2      820.59      857.52     11.40 o 
   9   1   2      109.98      105.84      3.13 o 
  10   1   2      448.64      426.78     10.36 o 
  11   1   2      860.95      794.42     14.47 o 
  12   1   2      393.57      369.95      8.97 o 
  13   1   2       61.01       53.65      3.72 o 
  14   1   2      358.91      374.12      9.67 o 
  15   1   2       27.56       28.67      3.34 o 
  16   1   2        0.19       -2.53      2.84 o 
  17   1   2        5.22        2.81      4.91 o 
 -19   2   2       57.91       49.47      9.41 o 
 -18   2   2        5.54        8.27      6.19 o 
 -17   2   2        9.48       11.63      6.36 o 
 -16   2   2      273.95      251.33     15.56 o 
 -15   2   2       57.37       56.79      6.55 o 
 -14   2   2       14.41       21.09      3.58 o 
 -13   2   2        3.42        2.00      3.17 o 
 -12   2   2      415.38      414.75      7.26 o 
 -11   2   2       16.68       12.94      1.45 o 
 -10   2   2       40.35       47.18      1.91 o 
  -9   2   2      642.77      673.31      7.70 o 
  -8   2   2      212.92      200.35      3.35 o 
  -7   2   2      661.11      685.30      7.72 o 
  -6   2   2     2124.21     2104.33     19.57 o 
  -5   2   2        2.82        1.86      0.51 o 
  -4   2   2      315.94      334.16      4.33 o 
  -3   2   2      271.54      230.73      3.42 o 
  -2   2   2      429.64      352.34      4.94 o 
  -1   2   2     2005.70     2070.24     26.99 o 
   0   2   2     5993.35     6228.60     78.10 o 
   1   2   2     6163.57     6317.60     63.22 o 
   2   2   2      381.47      398.53      4.94 o 
   3   2   2     1230.43     1356.50     17.35 o 
   4   2   2     5381.81     5599.03     57.58 o 
   5   2   2     1380.28     1367.87     15.89 o 
   6   2   2      125.50      112.93      2.97 o 
   7   2   2       11.79        5.41      1.14 o 
   8   2   2      326.08      296.82      5.28 o 
   9   2   2        4.08        5.49      1.41 o 
  10   2   2      445.35      450.40     11.20 o 
  11   2   2        3.56        3.92      2.24 o 
  12   2   2       12.98       13.82      2.32 o 
  13   2   2       72.61       69.20      4.93 o 
  14   2   2        3.81       -2.26      2.26 o 
  15   2   2       56.90       65.24      9.36 o 
  16   2   2       63.06       59.68      7.42 o 
  17   2   2       16.18       12.72      4.24 o 
 -19   3   2        9.64       13.34      7.05 o 
 -18   3   2      360.74      414.24     21.31 o 
 -17   3   2        3.82       -4.31      8.02 o 
 -16   3   2       11.91       13.54      5.32 o 
 -15   3   2      413.59      394.63     15.06 o 
 -14   3   2       50.60       51.23      6.08 o 
 -13   3   2       12.37       10.19      2.07 o 
 -12   3   2     1718.48     1724.66     20.76 o 
 -11   3   2      136.04      129.03      3.53 o 
 -10   3   2        9.37       11.78      1.32 o 
  -9   3   2     1677.19     1771.34     18.46 o 
  -8   3   2       42.70       49.53      1.82 o 
  -7   3   2      632.41      589.01      6.98 o 
  -6   3   2     1221.03     1150.66     11.60 o 
  -5   3   2      339.48      354.69      4.66 o 
  -4   3   2      853.48      821.61     10.42 o 
  -3   3   2     3473.97     3324.33     36.42 o 
  -2   3   2      236.56      243.46      4.40 o 
  -1   3   2     1029.67      933.17     11.26 o 
   0   3   2       75.46       65.72      1.48 o 
   1   3   2        0.57        0.68      0.59 o 
   2   3   2      320.97      425.03      6.35 o 
   3   3   2      196.64      234.29      4.35 o 
   4   3   2      216.69      247.40      5.16 o 
   5   3   2     7626.76     8037.10     77.10 o 
   6   3   2      376.99      398.71      5.92 o 
   7   3   2        4.84        5.31      1.37 o 
   8   3   2     1409.15     1346.37     15.64 o 
   9   3   2      696.31      666.28      9.89 o 
  10   3   2      319.09      331.08      9.47 o 
  11   3   2     1629.48     1622.36     84.12 o 
  12   3   2      312.97      309.90      9.49 o 
  13   3   2      380.06      359.99     10.71 o 
  14   3   2      661.46      656.15     16.11 o 
  15   3   2        7.10        5.75      3.12 o 
  16   3   2        5.51       -4.74      8.51 o 
  17   3   2       39.38       36.38      7.54 o 
 -19   4   2        4.86        1.63      4.34 o 
 -18   4   2        9.19        0.00      5.47 o 
 -17   4   2       15.64        7.30      6.19 o 
 -16   4   2       15.89        6.85      4.61 o 
 -15   4   2       23.33       18.05      6.18 o 
 -14   4   2       40.69       33.76      5.76 o 
 -13   4   2      422.24      420.32      8.02 o 
 -12   4   2      217.04      210.02      5.30 o 
 -11   4   2     1552.28     1571.58     18.15 o 
 -10   4   2       76.11       85.98      2.91 o 
  -9   4   2      671.39      668.58      8.58 o 
  -8   4   2     2085.42     2153.55     20.74 o 
  -7   4   2      586.04      657.87      7.73 o 
  -6   4   2     1645.77     1769.73     17.05 o 
  -5   4   2      777.57      785.51      9.90 o 
  -4   4   2       80.57      104.30      2.55 o 
  -3   4   2      388.51      412.29      6.52 o 
  -2   4   2     1249.04     1319.88     20.91 o 
  -1   4   2      921.25     1036.52     18.18 o 
   0   4   2        7.80       11.57      1.33 o 
   1   4   2        0.75        4.02      1.09 o 
   2   4   2      275.63      298.51      5.07 o 
   3   4   2      181.54      213.57      5.05 o 
   4   4   2      874.76      897.83     12.07 o 
   5   4   2      916.79     1009.90     11.66 o 
   6   4   2        1.04        1.02      0.67 o 
   7   4   2       20.11       13.45      1.47 o 
   8   4   2      112.82      109.17      3.46 o 
   9   4   2      153.81      156.25      6.94 o 
  10   4   2       31.78       29.21      3.62 o 
  11   4   2      169.33      139.88      7.65 o 
  12   4   2      187.51      188.67     10.77 o 
  13   4   2       57.89       70.75      5.13 o 
  14   4   2       22.25       23.67      3.96 o 
  15   4   2        0.21        0.39      2.77 o 
  16   4   2        1.00       -4.13      4.13 o 
  17   4   2       28.23       23.12      6.60 o 
 -18   5   2       93.35       67.47      7.53 o 
 -17   5   2        2.18        1.25      3.85 o 
 -16   5   2       42.26       46.47      5.75 o 
 -15   5   2      236.13      236.31     12.21 o 
 -14   5   2       10.90       10.86      3.76 o 
 -13   5   2       96.10       93.54      5.48 o 
 -12   5   2      711.81      718.81     12.15 o 
 -11   5   2       29.72       27.78      2.16 o 
 -10   5   2       76.78       85.24      5.57 o 
  -9   5   2     3175.84     3040.34     31.77 o 
  -8   5   2        4.84        3.60      1.07 o 
  -7   5   2      381.52      392.09      5.73 o 
  -6   5   2      530.78      563.55      7.67 o 
  -5   5   2       15.09       15.46      1.84 o 
  -4   5   2      658.12      611.91      8.45 o 
  -3   5   2      341.10      414.69      7.30 o 
  -2   5   2      599.60      636.45     10.60 o 
  -1   5   2       71.20       68.98      3.02 o 
   0   5   2        0.52        0.19      0.69 o 
   1   5   2      490.12      556.94      9.75 o 
   2   5   2     1075.97     1182.32     16.59 o 
   3   5   2     4267.44     4432.91     49.83 o 
   4   5   2      865.93      954.40     12.93 o 
   5   5   2      646.87      633.63      9.68 o 
   6   5   2        0.61        0.33      0.86 o 
   7   5   2      124.15      116.36      3.56 o 
   8   5   2     1006.70     1056.59     15.57 o 
   9   5   2        0.63       -0.19      2.13 o 
  10   5   2        5.43        6.06      3.72 o 
  11   5   2      331.01      323.46     10.30 o 
  12   5   2       89.60       89.98      7.18 o 
  13   5   2       28.36       20.09      4.95 o 
  14   5   2      326.93      345.19     13.20 o 
  15   5   2      132.38      126.70      9.43 o 
  16   5   2       19.87       13.23      5.14 o 
 -18   6   2        0.35       -0.25      4.04 o 
 -17   6   2      165.66      179.02      9.51 o 
 -16   6   2       30.41       26.79      4.78 o 
 -15   6   2       20.83       19.08      4.17 o 
 -14   6   2      313.36      335.09     11.53 o 
 -13   6   2      154.36      149.12      6.53 o 
 -12   6   2       25.43       21.27      2.82 o 
 -11   6   2      606.71      663.83     11.34 o 
 -10   6   2      800.15      774.69     11.21 o 
  -9   6   2      270.77      255.92      5.40 o 
  -8   6   2     2466.34     2394.63     25.51 o 
  -7   6   2        0.73        0.48      1.09 o 
  -6   6   2        7.98        7.95      1.36 o 
  -5   6   2     1965.61     2012.18     23.91 o 
  -4   6   2     3494.93     3784.80     42.28 o 
  -3   6   2       99.71      147.09      5.43 o 
  -2   6   2      221.99      142.03      4.49 o 
  -1   6   2      560.28      566.33      9.93 o 
   0   6   2      501.11      509.92     10.19 o 
   1   6   2     1336.82     1372.51     20.11 o 
   2   6   2     2073.53     2166.65     31.14 o 
   3   6   2     1442.96     1469.26     18.68 o 
   4   6   2     6096.23     6052.35     67.47 o 
   5   6   2      189.94      203.59      5.29 o 
   6   6   2     1394.02     1504.88     18.93 o 
   7   6   2     1378.58     1379.92     18.99 o 
   8   6   2      278.93      246.80      6.80 o 
   9   6   2       66.51       62.91      5.33 o 
  10   6   2      154.98      164.07      7.25 o 
  11   6   2       85.39      110.52      6.31 o 
  12   6   2       64.08       83.87      7.28 o 
  13   6   2       98.34       94.36      7.65 o 
  14   6   2      102.48      115.02     11.21 o 
  15   6   2      122.74      117.79     11.83 o 
  16   6   2        6.62        3.40      5.84 o 
 -17   7   2        6.50        7.03      5.47 o 
 -16   7   2       12.14       21.41      7.68 o 
 -15   7   2        2.65       -4.71      4.71 o 
 -14   7   2        0.67       -1.62      2.79 o 
 -13   7   2        3.74        7.59      3.16 o 
 -12   7   2       12.06        8.22      2.84 o 
 -11   7   2      138.14      139.19      5.78 o 
 -10   7   2      272.60      276.10      7.43 o 
  -9   7   2        3.10        3.09      2.72 o 
  -8   7   2      216.39      244.87      6.03 o 
  -7   7   2      181.94      193.59      4.74 o 
  -6   7   2      368.86      415.20      6.84 o 
  -5   7   2      346.72      369.57      6.43 o 
  -4   7   2      270.57      282.21      5.12 o 
  -3   7   2      324.43      334.19      8.32 o 
  -2   7   2      112.65      127.45      5.16 o 
  -1   7   2       34.93       35.99      2.23 o 
   0   7   2      725.37      746.58     12.64 o 
   1   7   2        3.81        3.11      1.23 o 
   2   7   2      270.15      281.41      9.16 o 
   3   7   2      316.54      319.17      7.80 o 
   4   7   2        8.03        4.08      2.11 o 
   5   7   2       45.73       36.17      3.36 o 
   6   7   2        4.51        6.57      2.68 o 
   7   7   2        3.23        3.86      1.67 o 
   8   7   2      122.49      119.64      6.08 o 
   9   7   2       24.73       20.07      4.04 o 
  10   7   2       71.28       64.99      6.33 o 
  11   7   2        8.98        3.37      3.33 o 
  12   7   2        0.58        4.67      3.40 o 
  13   7   2       31.63       33.40      7.78 o 
  14   7   2       63.61       76.04      9.97 o 
  15   7   2       35.59       28.50      8.51 o 
 -17   8   2        6.10        4.12      5.70 o 
 -16   8   2      127.48      152.26     11.28 o 
 -15   8   2        8.28       15.44      5.78 o 
 -14   8   2      102.27      127.11      9.60 o 
 -13   8   2        4.33        7.10      6.93 o 
 -12   8   2        3.92       -1.31      3.89 o 
 -11   8   2      738.52      756.10     18.12 o 
 -10   8   2      135.53      131.54      6.38 o 
  -9   8   2      338.29      333.08     14.95 o 
  -8   8   2       56.79       62.64      4.55 o 
  -7   8   2       12.80        5.57      2.87 o 
  -6   8   2      457.04      440.89     13.55 o 
  -5   8   2       54.09       44.78      3.62 o 
  -4   8   2     1239.33     1353.43     19.01 o 
  -3   8   2        0.50        1.68      1.23 o 
  -2   8   2      155.18      155.74      4.66 o 
  -1   8   2     1420.98     1459.25     25.45 o 
   0   8   2        1.11        0.35      1.46 o 
   1   8   2      552.74      546.89     18.02 o 
   2   8   2      843.91      813.17     14.92 o 
   3   8   2       92.33       95.82      4.56 o 
   4   8   2      389.60      407.06      9.52 o 
   5   8   2       82.40       82.63      4.72 o 
   6   8   2      494.13      490.56     12.14 o 
   7   8   2     2926.64     2982.55     85.67 o 
   8   8   2       85.82       68.20      6.45 o 
   9   8   2       72.25       85.93      7.10 o 
  10   8   2       21.04       11.74      4.26 o 
  11   8   2       48.53       51.28      6.07 o 
  12   8   2       87.35       84.24      7.71 o 
  13   8   2        2.01       -0.01      5.30 o 
  14   8   2        5.18        0.00      5.74 o 
  15   8   2       11.62        9.74      7.10 o 
 -16   9   2       35.81       55.78      8.10 o 
 -15   9   2      430.15      494.99     19.09 o 
 -14   9   2       11.11       12.22      5.63 o 
 -13   9   2        4.15        6.63      4.66 o 
 -12   9   2      243.97      261.07     15.42 o 
 -11   9   2       11.39       12.51      6.04 o 
 -10   9   2       20.26       17.24      4.62 o 
  -9   9   2      335.01      314.50     12.02 o 
  -8   9   2      138.91      129.31      6.09 o 
  -7   9   2      153.69      146.35      9.82 o 
  -6   9   2      609.02      609.44     14.11 o 
  -5   9   2      101.77      102.48      6.39 o 
  -4   9   2      516.42      554.51     16.01 o 
  -3   9   2     1218.46     1149.31     32.78 o 
  -2   9   2        1.16       -2.27      2.92 o 
  -1   9   2      868.27      872.24     21.06 o 
   0   9   2      198.06      204.12      7.04 o 
   1   9   2      795.56      831.88     20.64 o 
   2   9   2     1251.41     1230.32     20.88 o 
   3   9   2      593.95      572.56     12.21 o 
   4   9   2       91.12       96.82      4.76 o 
   5   9   2       50.77       60.62      6.21 o 
   6   9   2       23.77       33.91      6.18 o 
   7   9   2       52.23       48.47      6.00 o 
   8   9   2      366.80      352.38     23.10 o 
   9   9   2       76.40       94.48      7.55 o 
  10   9   2       10.43        8.73      4.09 o 
  11   9   2      172.81      214.90     11.48 o 
  12   9   2      239.45      244.57     12.51 o 
  13   9   2       38.86       28.14      8.03 o 
  14   9   2       32.03       17.89      7.60 o 
 -15  10   2        0.33        2.19      6.19 o 
 -14  10   2       88.81       67.66     13.62 o 
 -13  10   2        3.21        6.65      6.57 o 
 -12  10   2        6.09        5.13     11.43 o 
 -11  10   2       31.60       10.03     15.56 o 
 -10  10   2        6.07        1.45      3.91 o 
  -9  10   2        0.22       -1.28      3.81 o 
  -8  10   2        2.77       -0.93      3.52 o 
  -7  10   2        6.77        5.55      4.41 o 
  -6  10   2       72.73       73.63      9.56 o 
  -5  10   2      670.32      677.61     18.76 o 
  -4  10   2      260.16      241.76     10.26 o 
  -3  10   2        0.01       -1.36      3.24 o 
  -2  10   2       15.08       12.23      4.67 o 
  -1  10   2       77.72       78.96      8.17 o 
   0  10   2       10.85        4.58      3.18 o 
   1  10   2      366.16      356.27     17.47 o 
   2  10   2       46.02       48.36      4.48 o 
   3  10   2       10.57        6.42      2.85 o 
   4  10   2       82.30       72.16      5.21 o 
   5  10   2       65.73       65.04      5.09 o 
   6  10   2        4.68        4.39      3.25 o 
   7  10   2       19.54       23.41      4.91 o 
   8  10   2      144.11      144.41     12.16 o 
   9  10   2        0.02        3.71      3.70 o 
  10  10   2       27.03       23.17      5.49 o 
  11  10   2      151.73      161.46     18.69 o 
  12  10   2        0.26        5.46      4.56 o 
  13  10   2       13.70       16.96      5.54 o 
 -14  11   2       13.16       20.43     10.70 o 
 -13  11   2       34.48       23.34     12.16 o 
 -12  11   2       98.51      106.51     17.99 o 
 -11  11   2       70.66       87.54     16.05 o 
 -10  11   2        2.23        1.79      4.93 o 
  -9  11   2      135.44      127.36     10.80 o 
  -8  11   2      126.74      122.93     10.50 o 
  -7  11   2       51.67       45.03      7.36 o 
  -6  11   2       71.04       55.75      7.71 o 
  -5  11   2       18.04       13.04      4.93 o 
  -4  11   2        6.39        6.69      3.36 o 
  -3  11   2      170.05      179.55     11.98 o 
  -2  11   2       41.65       45.44      6.99 o 
  -1  11   2      199.60      194.88     16.29 o 
   0  11   2       81.55       93.03      9.48 o 
   1  11   2      202.53      206.83      9.83 o 
   2  11   2        5.64        6.71      2.76 o 
   3  11   2       12.91        5.56      2.96 o 
   4  11   2       35.79       34.11      4.17 o 
   5  11   2      331.89      336.89     11.25 o 
   6  11   2      156.54      135.17      8.87 o 
   7  11   2        9.31        7.88      4.14 o 
   8  11   2      110.74      119.51     10.46 o 
   9  11   2      157.99      189.93     11.23 o 
  10  11   2       11.60        4.53      5.65 o 
  11  11   2       23.35       37.63      6.49 o 
  12  11   2       75.62       70.14      8.35 o 
 -12  12   2       56.19       67.60     16.54 o 
 -11  12   2      220.18      291.32     27.23 o 
 -10  12   2        0.54        1.95      9.24 o 
  -9  12   2        0.22        2.08      5.84 o 
  -8  12   2      167.66      185.65     13.08 o 
  -7  12   2        2.06       -1.65      4.05 o 
  -6  12   2       10.53       14.63      7.05 o 
  -5  12   2      169.64      152.50     11.98 o 
  -4  12   2       14.98        9.98      5.26 o 
  -3  12   2       10.66       18.04      5.60 o 
  -2  12   2      403.64      377.64     17.99 o 
  -1  12   2       16.36       19.21      5.85 o 
   0  12   2        2.51        4.33      3.31 o 
   1  12   2      891.88      952.46     21.45 o 
   2  12   2        2.10        4.32      2.96 o 
   3  12   2      154.43      152.41     11.16 o 
   4  12   2      360.56      404.54     12.80 o 
   5  12   2       58.81       62.74      6.64 o 
   6  12   2       29.72       27.10      5.28 o 
   7  12   2      264.79      306.13     15.19 o 
   8  12   2      149.20      166.70     10.56 o 
   9  12   2       20.85       24.50      5.68 o 
  10  12   2        2.77        1.57      5.22 o 
 -11  13   2        9.12       15.08     11.19 o 
 -10  13   2      127.77      140.55     21.40 o 
  -9  13   2        0.22        1.26      5.02 o 
  -8  13   2        0.01        3.81      5.13 o 
  -7  13   2      202.32      163.49     36.96 o 
  -6  13   2       57.38       61.61      8.88 o 
  -5  13   2       31.27       27.37     11.19 o 
  -4  13   2       75.38       72.03      9.21 o 
  -3  13   2        6.41        2.53      4.13 o 
  -2  13   2       29.14       31.83      7.20 o 
  -1  13   2       46.32       43.48     11.67 o 
   0  13   2        5.43       10.15      7.78 o 
   1  13   2      554.81      511.66     22.00 o 
   2  13   2      232.77      192.82     19.21 o 
   3  13   2        6.03        6.14      3.74 o 
   4  13   2       23.02       24.14      5.04 o 
   5  13   2        5.44        2.18      4.63 o 
   6  13   2      148.27      175.52     13.21 o 
   7  13   2        2.89        7.95      5.82 o 
   8  13   2       16.23       22.65      7.20 o 
   9  13   2        5.73        1.24      5.95 o 
  -9  14   2       15.58       35.99     13.13 o 
  -8  14   2       98.14      104.90     11.56 o 
  -7  14   2        1.67        3.93     11.43 o 
  -6  14   2        2.66        7.61      5.58 o 
  -5  14   2       32.45       44.45      9.00 o 
  -4  14   2       97.88      124.55     11.83 o 
  -3  14   2       14.45        7.87      8.75 o 
  -2  14   2      616.82      647.55     26.29 o 
  -1  14   2        0.44        2.92      4.56 o 
   0  14   2        6.84        1.51      4.56 o 
   1  14   2       43.22       42.57      8.25 o 
   2  14   2       34.11       28.30      7.20 o 
   3  14   2        4.28       10.18      4.91 o 
   4  14   2       74.92       68.09     14.10 o 
   5  14   2      132.04      124.02     17.99 o 
   6  14   2        3.83        9.73      8.27 o 
   7  14   2       12.01       16.54      9.73 o 
  -5  15   2        8.00        7.00      5.95 o 
  -4  15   2      163.05      153.14     13.50 o 
  -3  15   2       23.75       30.92      7.82 o 
  -2  15   2      149.83      140.85     13.07 o 
  -1  15   2      167.95      183.11     14.61 o 
   0  15   2        0.01        0.94      5.35 o 
   1  15   2        2.53       -1.65      6.08 o 
   2  15   2       36.15       25.67      7.39 o 
   3  15   2       26.40       30.15     11.19 o 
 -19   1   3        1.64       -3.66      5.26 o 
 -18   1   3       76.49      108.54     15.32 o 
 -17   1   3      194.41      180.83     29.42 o 
 -16   1   3       34.77       23.21      5.29 o 
 -15   1   3       85.75       83.04      5.84 o 
 -14   1   3     1524.07     1499.10     28.31 o 
 -13   1   3       93.54       87.34      5.21 o 
 -12   1   3        0.20        0.79      1.32 o 
 -11   1   3      555.97      542.32      7.99 o 
 -10   1   3        2.77        2.90      1.25 o 
  -9   1   3      333.86      377.49      5.35 o 
  -8   1   3     1175.88     1116.91     10.39 o 
  -7   1   3     2013.97     2066.60     18.12 o 
  -6   1   3     2339.37     2578.29     21.91 o 
  -5   1   3      393.35      397.22      5.47 o 
  -4   1   3     4341.29     4654.10     47.76 o 
  -3   1   3     3243.09     3446.87     41.03 o 
  -2   1   3     2379.55     2241.13     23.81 o 
  -1   1   3     5469.69     5515.09     63.73 o 
   0   1   3      924.26      883.04     12.09 o 
   1   1   3     1529.60     1447.62     19.10 o 
   2   1   3     1408.14     1318.62     14.99 o 
   3   1   3     1745.99     1809.55     19.86 o 
   4   1   3       13.46       13.50      0.97 o 
   5   1   3      172.14      185.62      3.27 o 
   6   1   3     4274.76     4199.31     47.77 o 
   7   1   3      419.97      426.66      7.64 o 
   8   1   3       71.89       72.20      2.80 o 
   9   1   3     2409.42     2358.49     34.51 o 
  10   1   3       20.21       19.95      2.64 o 
  11   1   3        3.07        1.79      1.59 o 
  12   1   3      453.93      452.32     12.54 o 
  13   1   3       18.44       13.67      2.46 o 
  14   1   3        0.90        1.17      1.88 o 
  15   1   3      506.36      516.99     15.79 o 
  16   1   3       12.93        3.21      5.90 o 
 -19   2   3       31.31       23.43      8.03 o 
 -18   2   3        0.82        9.24      5.50 o 
 -17   2   3        1.24        9.46      8.75 o 
 -16   2   3       57.70       51.22      6.25 o 
 -15   2   3       87.27       91.12      6.12 o 
 -14   2   3     1331.93     1345.09     26.44 o 
 -13   2   3       65.63       63.88      3.22 o 
 -12   2   3      105.09       98.63      3.66 o 
 -11   2   3      328.69      318.08      6.02 o 
 -10   2   3      701.74      711.08      9.80 o 
  -9   2   3      752.45      760.52     11.17 o 
  -8   2   3      707.16      673.66      8.22 o 
  -7   2   3     3218.64     3076.81     28.25 o 
  -6   2   3      113.96      108.74      3.05 o 
  -5   2   3      155.27      121.22      3.25 o 
  -4   2   3     1010.14      963.81     12.20 o 
  -3   2   3       21.62       19.87      1.28 o 
  -2   2   3     4083.89     4048.18     41.19 o 
  -1   2   3     3497.28     3390.86     37.15 o 
   0   2   3     1015.83     1114.53     13.54 o 
   1   2   3       58.51       86.35      2.44 o 
   2   2   3      255.70      221.26      4.40 o 
   3   2   3      850.33      935.75     12.24 o 
   4   2   3       54.24       72.51      2.31 o 
   5   2   3     1052.24      911.95     11.58 o 
   6   2   3      260.77      271.43      4.83 o 
   7   2   3       65.45       69.64      2.49 o 
   8   2   3     2170.53     2151.16     25.50 o 
   9   2   3       59.24       58.79      3.55 o 
  10   2   3      223.11      201.31      7.10 o 
  11   2   3       27.94       19.58      3.34 o 
  12   2   3        1.25       -0.69      1.60 o 
  13   2   3       58.73       60.11      3.82 o 
  14   2   3      141.23      147.94      5.94 o 
  15   2   3       23.05       28.87      4.76 o 
  16   2   3        1.93       -0.22      5.19 o 
 -19   3   3        2.96        3.30      7.30 o 
 -18   3   3       34.56       59.72      9.56 o 
 -17   3   3      228.47      215.72     14.05 o 
 -16   3   3       71.36       71.34     11.89 o 
 -15   3   3       60.26       59.90      5.12 o 
 -14   3   3       17.97       16.93      3.06 o 
 -13   3   3      107.14      114.10      4.10 o 
 -12   3   3      235.48      237.94      5.60 o 
 -11   3   3      279.29      285.81      7.38 o 
 -10   3   3       42.40       40.71      2.25 o 
  -9   3   3       46.76       48.34      2.33 o 
  -8   3   3       20.22       21.27      1.65 o 
  -7   3   3       43.04       58.02      2.14 o 
  -6   3   3      667.91      717.69      9.20 o 
  -5   3   3      689.48      753.51     11.56 o 
  -4   3   3       13.32       26.79      1.41 o 
  -3   3   3      147.75      120.73      4.93 o 
  -2   3   3        9.57        7.96      1.44 o 
  -1   3   3       27.82       35.85      1.55 o 
   0   3   3      495.89      544.63      8.07 o 
   1   3   3     1671.01     1875.39     19.99 o 
   2   3   3       83.01       93.51      2.44 o 
   3   3   3     1087.97     1174.86     12.94 o 
   4   3   3      152.82      157.87      3.26 o 
   5   3   3      101.52      104.15      2.51 o 
   6   3   3       57.57       78.05      2.56 o 
   7   3   3      299.81      265.18      5.91 o 
   8   3   3        4.09        4.69      1.44 o 
   9   3   3      177.43      170.38      5.68 o 
  10   3   3      110.89      106.01      5.41 o 
  11   3   3      211.37      205.24      7.80 o 
  12   3   3       16.28       22.61      3.28 o 
  13   3   3      187.79      161.68      6.60 o 
  14   3   3       34.06       28.37      5.90 o 
  15   3   3       17.46       18.40      4.34 o 
  16   3   3        7.81        7.05      4.14 o 
 -19   4   3       21.00       46.48      9.45 o 
 -18   4   3       64.28       79.43     10.64 o 
 -17   4   3      104.91      113.11     11.99 o 
 -16   4   3      173.11      176.23     11.01 o 
 -15   4   3       79.88       67.50      7.16 o 
 -14   4   3       35.67       40.12      4.50 o 
 -13   4   3       82.10       76.56      3.88 o 
 -12   4   3       11.41       12.94      1.90 o 
 -11   4   3     1413.32     1389.14     20.26 o 
 -10   4   3        1.32        1.33      1.30 o 
  -9   4   3       83.21       86.28      2.99 o 
  -8   4   3     1529.94     1423.12     19.10 o 
  -7   4   3     2119.25     2162.87     23.32 o 
  -6   4   3      270.49      259.55      4.70 o 
  -5   4   3     1633.33     1637.77     21.52 o 
  -4   4   3     1935.83     1843.76     33.89 o 
  -3   4   3     2256.73     2481.04     30.88 o 
  -2   4   3      845.71     1004.12     15.45 o 
  -1   4   3     1906.71     1735.12     21.93 o 
   0   4   3       85.16      105.73      3.15 o 
   1   4   3     1508.07     1557.24     18.32 o 
   2   4   3     1430.35     1377.86     16.86 o 
   3   4   3      112.15      134.59      4.14 o 
   4   4   3        9.59        4.35      1.30 o 
   5   4   3     1544.43     1629.35     18.84 o 
   6   4   3       77.42       78.32      2.84 o 
   7   4   3      239.51      245.95      6.32 o 
   8   4   3      975.55      942.13     17.11 o 
   9   4   3        0.10       -1.68      2.15 o 
  10   4   3       22.30       22.99      5.08 o 
  11   4   3      172.75      206.59     10.19 o 
  12   4   3       17.67       15.70      4.61 o 
  13   4   3      229.96      223.60     11.49 o 
  14   4   3       31.05       37.04      7.23 o 
  15   4   3        0.00       -2.81      2.81 o 
  16   4   3      170.85      187.70     10.18 o 
 -18   5   3      104.57      123.62     12.81 o 
 -17   5   3        3.34        8.42      5.16 o 
 -16   5   3        0.01       -5.09      5.79 o 
 -15   5   3       19.20       25.90      5.59 o 
 -14   5   3       17.18       15.28      3.14 o 
 -13   5   3        0.50       -1.89      1.89 o 
 -12   5   3       16.83       18.92      3.11 o 
 -11   5   3       94.94       94.94      5.87 o 
 -10   5   3        1.34        1.44      1.41 o 
  -9   5   3      199.83      207.42      4.78 o 
  -8   5   3     1634.72     1579.32     17.77 o 
  -7   5   3      505.18      526.62     10.58 o 
  -6   5   3      357.75      400.45      7.33 o 
  -5   5   3     1256.87     1366.42     16.68 o 
  -4   5   3      350.46      349.76      6.19 o 
  -3   5   3       57.18       44.50      2.53 o 
  -2   5   3      686.25      631.59     12.66 o 
  -1   5   3      953.70      967.01     25.41 o 
   0   5   3       15.75       11.84      1.14 o 
   1   5   3      297.70      314.43      5.81 o 
   2   5   3      107.21      129.37      3.06 o 
   3   5   3      110.73      107.53      3.32 o 
   4   5   3      119.27      137.63      3.85 o 
   5   5   3        8.50        7.66      1.50 o 
   6   5   3      347.73      335.61      7.03 o 
   7   5   3        8.37        5.39      1.95 o 
   8   5   3        5.05        4.52      2.41 o 
   9   5   3      642.05      640.02     15.13 o 
  10   5   3      147.65      157.45      7.79 o 
  11   5   3        0.98        2.81      3.40 o 
  12   5   3      965.00      927.62     35.04 o 
  13   5   3        0.75       -2.74      3.97 o 
  14   5   3       58.94       57.89      9.41 o 
  15   5   3      479.45      547.17     39.15 o 
 -18   6   3        4.45        2.63      5.56 o 
 -17   6   3       41.63       33.71      8.06 o 
 -16   6   3       10.19        7.48      5.16 o 
 -15   6   3       46.18       54.57      5.48 o 
 -14   6   3      125.42      139.26      8.82 o 
 -13   6   3       88.59       89.93      4.67 o 
 -12   6   3       37.44       36.01      3.28 o 
 -11   6   3        3.88        2.27      1.88 o 
 -10   6   3      125.87      136.94      7.00 o 
  -9   6   3       70.71       83.04      3.80 o 
  -8   6   3       60.33       61.73      2.75 o 
  -7   6   3      200.83      199.07      4.93 o 
  -6   6   3      123.35      128.59      3.84 o 
  -5   6   3       42.52       39.33      2.03 o 
  -4   6   3      115.31      149.88      3.77 o 
  -3   6   3     1040.36     1151.25     17.09 o 
  -2   6   3      188.41      191.56      8.99 o 
  -1   6   3      139.08      121.91      8.42 o 
   0   6   3      201.24      218.52      7.18 o 
   1   6   3      138.50      145.06      3.65 o 
   2   6   3       42.22       47.82      5.90 o 
   3   6   3      118.86      178.72     10.60 o 
   4   6   3      631.30      689.37     10.53 o 
   5   6   3        9.36       14.44      1.72 o 
   6   6   3       37.65       48.92      3.04 o 
   7   6   3      231.45      226.06      6.30 o 
   8   6   3        6.50        2.17      2.78 o 
   9   6   3       50.38       50.91      5.69 o 
  10   6   3        1.29        1.30      3.03 o 
  11   6   3        8.16        2.85      4.25 o 
  12   6   3        9.33       15.01      5.84 o 
  13   6   3       25.73       23.27      7.00 o 
  14   6   3       26.77       31.13      8.29 o 
  15   6   3        2.53        5.12      5.88 o 
 -17   7   3        4.82        8.38      6.33 o 
 -16   7   3       23.70       35.70      6.92 o 
 -15   7   3      270.91      306.15     14.47 o 
 -14   7   3      151.00      156.85     10.38 o 
 -13   7   3       92.33       94.80      6.50 o 
 -12   7   3      574.13      575.14     13.54 o 
 -11   7   3     1148.22     1161.99     21.22 o 
 -10   7   3      123.13      115.57      6.69 o 
  -9   7   3      468.72      494.74     12.65 o 
  -8   7   3      668.26      704.55     15.52 o 
  -7   7   3       19.65       13.33      2.67 o 
  -6   7   3      101.15      103.22      4.48 o 
  -5   7   3      292.08      264.42      6.90 o 
  -4   7   3      173.49      178.62      5.06 o 
  -3   7   3      143.34      152.77      7.09 o 
  -2   7   3      251.52      273.39      7.80 o 
  -1   7   3        0.47        0.80      0.76 o 
   0   7   3      143.17      130.79      3.87 o 
   1   7   3      711.28      714.74     14.74 o 
   2   7   3      146.35      131.21      6.36 o 
   3   7   3      560.79      551.32     10.19 o 
   4   7   3     1089.95     1049.35     16.45 o 
   5   7   3       20.24       31.03      2.60 o 
   6   7   3      545.04      592.44     12.71 o 
   7   7   3      249.75      212.02      7.15 o 
   8   7   3       25.01       29.60      7.24 o 
   9   7   3      173.77      171.49     10.82 o 
  10   7   3        0.32        1.80      2.90 o 
  11   7   3       13.23        9.33      3.99 o 
  12   7   3      549.59      584.01     44.01 o 
  13   7   3        0.01       -4.38      4.86 o 
  14   7   3       39.14       22.08      7.71 o 
 -17   8   3       35.13       27.85      7.71 o 
 -16   8   3       21.36       22.43     10.65 o 
 -15   8   3       33.13       26.85     13.50 o 
 -14   8   3       59.35       66.04      8.16 o 
 -13   8   3        6.31        8.42      6.91 o 
 -12   8   3      107.12      110.43      6.53 o 
 -11   8   3      592.61      576.13     14.61 o 
 -10   8   3       23.55       25.79      3.72 o 
  -9   8   3        2.93       -0.83      2.14 o 
  -8   8   3      482.16      482.01     16.22 o 
  -7   8   3      100.61      108.01      6.32 o 
  -6   8   3      100.24      108.59      5.25 o 
  -5   8   3        8.83        3.24      2.16 o 
  -4   8   3      318.99      337.33      9.53 o 
  -3   8   3      116.61      115.56      6.08 o 
  -2   8   3       77.50       76.26      4.36 o 
  -1   8   3      457.47      454.24     11.09 o 
   0   8   3      276.02      283.33      9.62 o 
   1   8   3      511.74      504.24     14.21 o 
   2   8   3     1941.98     1965.31     30.19 o 
   3   8   3      445.33      438.18     14.74 o 
   4   8   3       12.96       19.50      2.69 o 
   5   8   3     3199.24     3215.12    103.49 o 
   6   8   3      312.37      297.65     12.94 o 
   7   8   3      384.53      380.21     13.83 o 
   8   8   3       96.65      105.03      7.65 o 
   9   8   3       17.58       18.25      4.55 o 
  10   8   3        0.49        2.09      3.28 o 
  11   8   3       58.21       50.52      8.81 o 
  12   8   3       93.96      102.74     11.35 o 
  13   8   3        3.66        1.02      5.48 o 
  14   8   3       34.57       38.87      8.94 o 
 -16   9   3       13.64       15.60      7.91 o 
 -15   9   3       24.47       16.95      7.65 o 
 -14   9   3        0.27       -6.81      6.81 o 
 -13   9   3        6.48        5.90     10.46 o 
 -12   9   3        5.17        9.17      4.51 o 
 -11   9   3        4.10        3.45      4.25 o 
 -10   9   3      169.53      168.30      7.62 o 
  -9   9   3        0.29        0.04      2.57 o 
  -8   9   3      377.90      363.49     26.53 o 
  -7   9   3      177.62      171.78     11.95 o 
  -6   9   3      148.02      129.52      7.59 o 
  -5   9   3       67.52       68.15      4.84 o 
  -4   9   3        0.78       -1.17      1.91 o 
  -3   9   3       10.23        5.67      4.41 o 
  -2   9   3       55.76       52.74      6.75 o 
  -1   9   3       26.37       33.74      4.97 o 
   0   9   3      438.65      470.75     15.24 o 
   1   9   3      618.32      568.00     16.84 o 
   2   9   3       78.33       68.08      5.21 o 
   3   9   3      742.01      739.28     17.35 o 
   4   9   3      490.33      462.80     14.26 o 
   5   9   3       80.21       68.91      6.36 o 
   6   9   3       16.22       46.15      6.98 o 
   7   9   3       66.12       58.01      6.21 o 
   8   9   3        0.09        4.18      3.52 o 
   9   9   3      420.59      379.66     15.04 o 
  10   9   3        4.72        2.27      3.82 o 
  11   9   3        3.45       -0.29      3.63 o 
  12   9   3       95.80      135.46     12.87 o 
  13   9   3       20.21       23.40      9.00 o 
 -15  10   3      134.94      178.00     23.34 o 
 -14  10   3      196.29      220.31     25.29 o 
 -13  10   3        8.03        7.30     11.19 o 
 -12  10   3        2.07       10.21     11.67 o 
 -11  10   3      217.50      258.31     15.17 o 
 -10  10   3       28.94       36.69      7.07 o 
  -9  10   3       50.85       70.21      8.54 o 
  -8  10   3      390.30      389.34     15.88 o 
  -7  10   3       47.54       33.49      6.40 o 
  -6  10   3        1.76        2.09      4.39 o 
  -5  10   3     1158.47     1061.60     26.22 o 
  -4  10   3      821.02      797.16     21.70 o 
  -3  10   3        1.24        3.11      3.87 o 
  -2  10   3       14.20       21.43      7.30 o 
  -1  10   3     1111.39     1195.75     34.89 o 
   0  10   3       43.91       36.84      5.30 o 
   1  10   3       13.12       12.15      3.71 o 
   2  10   3      924.36      925.87     27.87 o 
   3  10   3      542.44      571.61     15.15 o 
   4  10   3       41.25       38.54      4.33 o 
   5  10   3      707.66      715.47     21.05 o 
   6  10   3       59.67       50.81      6.14 o 
   7  10   3        0.48       -0.39      3.13 o 
   8  10   3     1234.76     1176.02     30.20 o 
   9  10   3       22.94       15.88      5.69 o 
  10  10   3       28.99       30.52      6.05 o 
  11  10   3       19.51       23.56      8.53 o 
  12  10   3       12.13        4.75     11.92 o 
 -14  11   3       85.62       66.14     17.51 o 
 -13  11   3      337.49      368.16     31.61 o 
 -12  11   3        7.40        3.89     10.21 o 
 -11  11   3      226.00      242.92     15.31 o 
 -10  11   3       69.34       75.66     15.32 o 
  -9  11   3        3.34        5.11      4.93 o 
  -8  11   3        8.26        4.13      5.00 o 
  -7  11   3        5.59        3.27      4.30 o 
  -6  11   3       70.56       61.45      6.36 o 
  -5  11   3      240.49      245.35     13.70 o 
  -4  11   3      143.21      141.68      8.81 o 
  -3  11   3      160.75      160.28     16.54 o 
  -2  11   3      557.44      503.36     30.64 o 
  -1  11   3       80.41       95.66     20.18 o 
   0  11   3      892.63      881.41     23.77 o 
   1  11   3      368.91      361.74     12.09 o 
   2  11   3       22.61       25.02      4.06 o 
   3  11   3      140.66      150.28     10.04 o 
   4  11   3      302.39      278.57     20.95 o 
   5  11   3        4.91        7.55      4.30 o 
   6  11   3        7.82       11.77      4.22 o 
   7  11   3       91.39       97.39      8.45 o 
   8  11   3      192.45      183.03     24.26 o 
   9  11   3       27.20       19.18      5.42 o 
  10  11   3        0.05        0.20      4.14 o 
  11  11   3        0.00        2.49      4.55 o 
 -12  12   3        8.58       35.02     14.59 o 
 -11  12   3        8.06       20.43     12.16 o 
 -10  12   3        8.64        5.50      5.44 o 
  -9  12   3        1.79        9.40      5.30 o 
  -8  12   3       93.67       82.69      9.63 o 
  -7  12   3      139.45      142.41     20.91 o 
  -6  12   3        0.55        5.35      4.86 o 
  -5  12   3       96.56       82.08      9.58 o 
  -4  12   3      466.03      398.36     35.75 o 
  -3  12   3      146.07      149.92     12.02 o 
  -2  12   3       56.98       59.54      8.38 o 
  -1  12   3      360.10      322.85     26.02 o 
   0  12   3       56.65       65.96      5.85 o 
   1  12   3       23.37       23.50      4.38 o 
   2  12   3      190.11      187.63      9.22 o 
   3  12   3       21.16       35.00      4.98 o 
   4  12   3       26.44       24.81      7.11 o 
   5  12   3       19.11       18.68      4.86 o 
   6  12   3       60.96       81.72      8.94 o 
   7  12   3       32.05       39.30      6.46 o 
   8  12   3        1.23        0.93      5.74 o 
   9  12   3       88.64       71.71      8.13 o 
 -10  13   3       14.78       25.50     10.21 o 
  -9  13   3        0.99        1.29      5.58 o 
  -8  13   3      148.57      148.51     12.60 o 
  -7  13   3      143.22      141.24     12.38 o 
  -6  13   3       16.46       17.57      6.75 o 
  -5  13   3       44.89       46.20      8.29 o 
  -4  13   3       23.86       34.10      7.69 o 
  -3  13   3        6.35       16.10      6.29 o 
  -2  13   3      154.20      141.55     11.98 o 
  -1  13   3       18.51       16.47      7.30 o 
   0  13   3       43.35       38.30      5.97 o 
   1  13   3      138.79      138.84      8.20 o 
   2  13   3      157.17      156.23      8.99 o 
   3  13   3      164.26      164.58     11.62 o 
   4  13   3       51.83       65.78      7.35 o 
   5  13   3        4.68       11.51      4.76 o 
   6  13   3      122.19      130.58      9.92 o 
   7  13   3        0.00        4.28      6.97 o 
  -8  14   3        0.48       -9.00      9.00 o 
  -7  14   3       81.07      103.50     11.68 o 
  -6  14   3       63.19       52.37     12.64 o 
  -5  14   3       39.71       20.29      8.75 o 
  -4  14   3      163.81      176.00     23.34 o 
  -3  14   3       37.98       43.43      8.76 o 
  -2  14   3        0.08       -2.75      4.91 o 
  -1  14   3       80.71      109.40     16.54 o 
   0  14   3        3.58        5.57      4.56 o 
   1  14   3       13.52       16.48      5.82 o 
   2  14   3        4.50        9.08      5.12 o 
   3  14   3       18.84        5.84      7.78 o 
   4  14   3        3.38        7.78      8.27 o 
   5  14   3      114.41      114.78     17.02 o 
  -3  15   3       53.05       78.44     19.94 o 
  -2  15   3       41.64       53.86      9.11 o 
  -1  15   3        4.27        5.59      5.50 o 
   0  15   3        0.00        6.17      8.51 o 
 -19   0   4      345.59      446.94     33.07 o 
 -18   0   4       74.09       83.65     15.08 o 
 -17   0   4        6.08       -1.35      5.59 o 
 -16   0   4        4.40       -0.47      4.29 o 
 -15   0   4       46.20       35.52      6.19 o 
 -14   0   4      236.17      232.66     12.67 o 
 -13   0   4     1243.07     1159.28     26.61 o 
 -12   0   4      353.10      355.43     13.38 o 
 -11   0   4      357.55      323.07      8.40 o 
 -10   0   4      394.05      395.48      9.90 o 
  -9   0   4        0.68        1.68      1.26 o 
  -8   0   4       33.41       40.32      2.88 o 
  -7   0   4     3609.81     3385.32     42.48 o 
  -6   0   4      642.05      738.17     13.80 o 
  -5   0   4        0.01        2.57      1.38 o 
  -4   0   4     8897.90     9299.60    210.34 o 
  -3   0   4      266.96      212.55      6.08 o 
  -2   0   4        0.48        0.80      1.42 o 
  -1   0   4       88.88       70.60      5.86 o 
   0   0   4      703.21      696.57     18.72 o 
   1   0   4      119.87      166.49      8.51 o 
   2   0   4       55.49      111.35      6.76 o 
   3   0   4     1642.02     1693.92     27.89 o 
   4   0   4      158.04      132.91      4.83 o 
   5   0   4       73.27       67.67      4.28 o 
   6   0   4     2328.69     2230.03     35.80 o 
   7   0   4      407.22      393.65     15.64 o 
   8   0   4      305.64      300.87     23.10 o 
   9   0   4     1515.40     1527.08     40.75 o 
  10   0   4      930.93      909.13     44.40 o 
  11   0   4      247.51      216.35     10.10 o 
  12   0   4      160.80      168.25      8.25 o 
  13   0   4       41.33       43.03      9.73 o 
  14   0   4       46.39       53.44      8.92 o 
  15   0   4        4.71       -0.57      5.07 o 
 -19   1   4       19.01       37.16      9.11 o 
 -18   1   4       37.92       25.64      9.97 o 
 -17   1   4        2.72       -0.32      3.18 o 
 -16   1   4        3.71        2.21      3.87 o 
 -15   1   4        0.02       -1.26      2.49 o 
 -14   1   4        7.35        4.72      3.27 o 
 -13   1   4       65.14       57.19      3.73 o 
 -12   1   4       36.94       35.96      2.67 o 
 -11   1   4       37.57       32.25      2.64 o 
 -10   1   4       30.37       32.81      1.69 o 
  -9   1   4       43.12       33.15      1.78 o 
  -8   1   4     1404.20     1485.50     15.28 o 
  -7   1   4       49.53       62.50      1.97 o 
  -6   1   4      423.93      407.76      6.91 o 
  -5   1   4     1766.56     1905.99     23.82 o 
  -4   1   4      450.16      515.15      9.12 o 
  -3   1   4     4038.65     3990.53     41.39 o 
  -2   1   4      411.62      383.09      6.55 o 
  -1   1   4     1223.65     1321.65     17.82 o 
   0   1   4      366.53      381.97      6.92 o 
   1   1   4       28.86       28.88      1.94 o 
   2   1   4      149.99      127.38      3.11 o 
   3   1   4      203.84      189.14      3.93 o 
   4   1   4        1.78       -0.61      0.71 o 
   5   1   4       73.55       72.43      2.24 o 
   6   1   4      245.87      211.51      5.26 o 
   7   1   4      182.18      190.00      7.40 o 
   8   1   4      551.43      548.48     13.91 o 
   9   1   4      485.58      494.72     11.39 o 
  10   1   4      598.44      577.37     12.45 o 
  11   1   4       30.75       38.66      4.25 o 
  12   1   4        0.16       -1.11      1.61 o 
  13   1   4       18.67       19.45      5.12 o 
  14   1   4       23.95       12.97      4.50 o 
  15   1   4        0.13       -0.11      3.86 o 
 -19   2   4        6.80       16.05      7.22 o 
 -18   2   4       49.66       53.06      7.46 o 
 -17   2   4        3.00        2.20      4.61 o 
 -16   2   4       54.87       60.65      5.02 o 
 -15   2   4       87.30       93.36      5.41 o 
 -14   2   4       82.62       79.06      4.89 o 
 -13   2   4       47.02       53.92      4.09 o 
 -12   2   4       55.47       56.32      3.67 o 
 -11   2   4        6.09        3.63      1.47 o 
 -10   2   4      425.04      395.73      7.02 o 
  -9   2   4      401.89      462.59      6.88 o 
  -8   2   4       16.05        8.64      1.57 o 
  -7   2   4       16.52       18.37      1.28 o 
  -6   2   4       55.63       55.65      1.90 o 
  -5   2   4      178.09      202.11      3.99 o 
  -4   2   4     1525.88     1429.28     29.15 o 
  -3   2   4      180.78      185.99      5.98 o 
  -2   2   4      366.42      397.71      7.25 o 
  -1   2   4     1877.05     1872.58     23.96 o 
   0   2   4      119.99      122.78      3.18 o 
   1   2   4       71.82       70.37      2.22 o 
   2   2   4     1128.92     1073.19     13.88 o 
   3   2   4     2164.42     2209.27     24.49 o 
   4   2   4      399.78      407.65      6.67 o 
   5   2   4       45.86       57.48      2.46 o 
   6   2   4      294.30      304.71      6.00 o 
   7   2   4      113.57      120.30      3.95 o 
   8   2   4      464.79      449.52     10.00 o 
   9   2   4      507.17      528.99     11.40 o 
  10   2   4       37.73       33.38      3.23 o 
  11   2   4        0.06       -0.28      1.80 o 
  12   2   4       64.05       60.46      6.65 o 
  13   2   4       21.62       16.39      4.28 o 
  14   2   4       15.26        9.84      4.24 o 
  15   2   4       47.24       54.53      6.48 o 
 -19   3   4       28.64       22.11     11.43 o 
 -18   3   4      110.82      103.57      9.70 o 
 -17   3   4       55.86       62.44      7.66 o 
 -16   3   4        3.88        2.71      2.87 o 
 -15   3   4      111.97      110.85      6.06 o 
 -14   3   4      459.42      469.01     11.89 o 
 -13   3   4      359.28      339.94      9.61 o 
 -12   3   4      783.92      803.36     21.50 o 
 -11   3   4      794.75      774.52     12.60 o 
 -10   3   4       24.91       27.47      2.29 o 
  -9   3   4      343.80      382.39      7.10 o 
  -8   3   4      671.49      635.24      9.70 o 
  -7   3   4      385.22      343.74      5.85 o 
  -6   3   4     1328.99     1281.73     15.32 o 
  -5   3   4     1409.15     1439.63     16.68 o 
  -4   3   4        2.63        6.06      1.05 o 
  -3   3   4     1153.61     1223.55     33.10 o 
  -2   3   4     2765.67     2894.57     38.82 o 
  -1   3   4       72.25      108.46      3.13 o 
   0   3   4     1300.15     1271.24     17.17 o 
   1   3   4       55.57       72.54      3.64 o 
   2   3   4       36.28       34.03      2.55 o 
   3   3   4     2196.83     2112.42     23.42 o 
   4   3   4     1038.48     1082.34     13.36 o 
   5   3   4      163.50      171.84      5.19 o 
   6   3   4      209.79      211.03      4.94 o 
   7   3   4      714.62      692.09     11.72 o 
   8   3   4        3.14       -0.59      1.57 o 
   9   3   4      198.82      182.30      6.26 o 
  10   3   4      239.82      243.28      7.82 o 
  11   3   4      131.01      132.46      5.90 o 
  12   3   4      177.97      191.05      7.28 o 
  13   3   4      187.82      200.81     12.28 o 
  14   3   4       35.56       35.06      5.32 o 
  15   3   4       63.77       71.16      8.42 o 
 -19   4   4       13.28       16.78      7.91 o 
 -18   4   4       40.29       40.97      7.63 o 
 -17   4   4       21.86       17.05      6.05 o 
 -16   4   4        7.33        4.13      4.73 o 
 -15   4   4       81.86       66.17      5.35 o 
 -14   4   4       39.88       47.57      4.24 o 
 -13   4   4      567.67      572.95     13.30 o 
 -12   4   4       52.90       56.31      3.88 o 
 -11   4   4       75.27       76.81      4.77 o 
 -10   4   4      966.85      951.88     16.17 o 
  -9   4   4      150.86      153.07      4.62 o 
  -8   4   4       54.52       51.41      3.26 o 
  -7   4   4      117.99      117.90      3.56 o 
  -6   4   4      109.50      111.08      3.27 o 
  -5   4   4        3.65        3.13      1.07 o 
  -4   4   4      313.48      296.84      7.49 o 
  -3   4   4      738.40      770.14     11.58 o 
  -2   4   4        2.77        7.88      1.12 o 
  -1   4   4       55.16       53.38      3.06 o 
   0   4   4       65.92       62.41      2.78 o 
   1   4   4       75.28       89.43      2.62 o 
   2   4   4       27.29       23.89      1.62 o 
   3   4   4      657.88      703.81      8.80 o 
   4   4   4       36.91       38.57      1.72 o 
   5   4   4       18.55       28.71      2.02 o 
   6   4   4       52.01       63.85      3.98 o 
   7   4   4      130.78      124.89      4.14 o 
   8   4   4      906.79      881.26     14.49 o 
   9   4   4        6.71        0.49      1.98 o 
  10   4   4       59.40       66.16      5.44 o 
  11   4   4       77.20       87.13      6.18 o 
  12   4   4        1.03        3.02      3.30 o 
  13   4   4        0.23        0.13      3.50 o 
  14   4   4        2.61        6.00      4.22 o 
  15   4   4       46.07       53.36      8.63 o 
 -18   5   4       55.70       38.17      7.70 o 
 -17   5   4       23.34       12.93      5.96 o 
 -16   5   4        0.00       -3.17      4.27 o 
 -15   5   4        6.58       -0.82      2.46 o 
 -14   5   4       51.12       53.16      4.41 o 
 -13   5   4        0.01       -0.96      2.28 o 
 -12   5   4       30.00       33.22      3.65 o 
 -11   5   4     1731.94     1711.63     36.35 o 
 -10   5   4      109.86      101.79      5.21 o 
  -9   5   4       75.89       76.09      7.79 o 
  -8   5   4        9.19       14.21      1.77 o 
  -7   5   4      684.33      717.19     11.66 o 
  -6   5   4      673.14      721.34     13.38 o 
  -5   5   4        0.72        1.22      1.37 o 
  -4   5   4       12.68        3.98      1.59 o 
  -3   5   4      184.34      168.51      6.64 o 
  -2   5   4      316.55      373.74      7.95 o 
  -1   5   4        1.89        2.27      1.48 o 
   0   5   4      878.81      868.55     12.93 o 
   1   5   4       20.96       29.53      1.69 o 
   2   5   4        0.02        1.06      1.19 o 
   3   5   4      166.29      170.04      4.48 o 
   4   5   4       16.19       17.88      1.81 o 
   5   5   4      820.94      803.79     12.37 o 
   6   5   4        2.60        1.94      1.56 o 
   7   5   4       20.52       14.64      2.61 o 
   8   5   4      303.34      278.86      9.29 o 
   9   5   4        0.16        0.05      2.52 o 
  10   5   4      115.44      130.66      8.56 o 
  11   5   4       47.49       52.55      8.95 o 
  12   5   4      303.02      298.62     13.19 o 
  13   5   4      200.05      201.16     11.37 o 
  14   5   4       33.64       35.44      6.51 o 
 -18   6   4       22.63        7.05      6.07 o 
 -17   6   4        2.90       -6.37      6.37 o 
 -16   6   4      132.74      141.32     11.28 o 
 -15   6   4        8.32        2.89      3.65 o 
 -14   6   4        1.16       -0.89      2.45 o 
 -13   6   4      155.28      169.97      9.13 o 
 -12   6   4      542.11      521.21     14.56 o 
 -11   6   4      246.79      281.49     11.58 o 
 -10   6   4     1566.03     1580.63     30.04 o 
  -9   6   4      520.71      529.68     20.50 o 
  -8   6   4      245.52      261.30      8.59 o 
  -7   6   4     2032.63     2030.74     34.56 o 
  -6   6   4      353.99      365.61     11.54 o 
  -5   6   4      496.18      530.42     10.79 o 
  -4   6   4      582.32      504.47     11.81 o 
  -3   6   4      465.29      491.45     11.46 o 
  -2   6   4       90.46       81.16      4.22 o 
  -1   6   4      670.86      637.70     11.36 o 
   0   6   4      978.22     1014.63     22.02 o 
   1   6   4        7.61       11.83      1.86 o 
   2   6   4      617.29      596.80     11.39 o 
   3   6   4      112.02      105.92      3.92 o 
   4   6   4      257.74      264.04      6.05 o 
   5   6   4     1245.81     1209.57     21.64 o 
   6   6   4       68.53       82.43      4.00 o 
   7   6   4      116.07      101.26      5.66 o 
   8   6   4       51.19       53.11      5.36 o 
   9   6   4      132.80      159.91      7.42 o 
  10   6   4       93.78       95.32      7.65 o 
  11   6   4       24.47       19.78      4.71 o 
  12   6   4      129.97      154.96      9.99 o 
  13   6   4        2.44       -2.02      6.32 o 
  14   6   4      129.23      131.33     17.20 o 
 -17   7   4       10.30        4.64      5.39 o 
 -16   7   4       47.31       56.61      7.96 o 
 -15   7   4        1.62       -3.91      3.91 o 
 -14   7   4        5.31        0.92      3.61 o 
 -13   7   4        6.46       11.25      4.25 o 
 -12   7   4       30.22       29.76      5.05 o 
 -11   7   4      179.56      185.96      9.73 o 
 -10   7   4       81.66       86.46      5.73 o 
  -9   7   4       64.15       48.94      4.21 o 
  -8   7   4        3.96        1.39      2.08 o 
  -7   7   4        4.29        2.63      2.14 o 
  -6   7   4        5.46        5.13      1.88 o 
  -5   7   4        1.77        3.76      1.95 o 
  -4   7   4       13.50       20.25      2.78 o 
  -3   7   4        0.87       -0.71      1.83 o 
  -2   7   4      159.31      161.75      6.19 o 
  -1   7   4      165.76      182.78      6.88 o 
   0   7   4      839.40      838.17     25.27 o 
   1   7   4      396.96      385.48     14.62 o 
   2   7   4      357.15      354.28      8.41 o 
   3   7   4       65.44       61.55      3.41 o 
   4   7   4      877.13      905.75     16.74 o 
   5   7   4      867.84      838.97     17.29 o 
   6   7   4       26.03       17.53      2.47 o 
   7   7   4       13.98       10.48      2.83 o 
   8   7   4       83.03       82.68      5.61 o 
   9   7   4       18.66       13.68      3.31 o 
  10   7   4        0.56       -1.42      3.07 o 
  11   7   4       13.62        4.98      3.73 o 
  12   7   4       18.40        9.96      6.59 o 
  13   7   4       61.07       40.80      6.52 o 
 -16   8   4       71.78       88.18     11.32 o 
 -15   8   4        6.24       -1.04      5.82 o 
 -14   8   4       15.29        9.36      4.42 o 
 -13   8   4      275.71      330.87     13.62 o 
 -12   8   4      188.87      211.54     10.64 o 
 -11   8   4      345.03      342.71     13.72 o 
 -10   8   4       69.82       75.18      9.24 o 
  -9   8   4      186.25      169.54     10.25 o 
  -8   8   4      141.93      129.34      7.98 o 
  -7   8   4      362.66      351.09     13.00 o 
  -6   8   4       21.19       26.43      5.46 o 
  -5   8   4       53.44       40.02      4.49 o 
  -4   8   4     1036.45      982.70     19.76 o 
  -3   8   4      186.42      169.74     18.72 o 
  -2   8   4        0.54       -0.87      2.29 o 
  -1   8   4       54.07       46.62      5.40 o 
   0   8   4      712.26      750.94     33.69 o 
   1   8   4       31.15       29.34      6.15 o 
   2   8   4      219.12      224.17      8.91 o 
   3   8   4       76.87       71.08      5.36 o 
   4   8   4       17.49       16.42      4.67 o 
   5   8   4      992.02      958.48     24.84 o 
   6   8   4        6.49        3.85      3.13 o 
   7   8   4       31.41       32.90      6.84 o 
   8   8   4        5.84        7.89      3.85 o 
   9   8   4       88.09       85.69      7.58 o 
  10   8   4       10.37        1.75      4.86 o 
  11   8   4       94.96       94.32     12.16 o 
  12   8   4       14.10       31.24     14.10 o 
 -16   9   4        0.01       -7.78     11.67 o 
 -15   9   4       50.41       39.39     15.56 o 
 -14   9   4      135.51      133.74     20.91 o 
 -13   9   4       22.12       27.12      7.28 o 
 -12   9   4      148.12      146.98     12.13 o 
 -11   9   4      108.78       96.75     16.05 o 
 -10   9   4      281.69      272.11     32.10 o 
  -9   9   4      130.67      137.91     14.35 o 
  -8   9   4        4.03       -2.64      2.64 o 
  -7   9   4      171.12      175.87      9.39 o 
  -6   9   4       51.65       55.79      5.79 o 
  -5   9   4        3.43       -0.10      2.92 o 
  -4   9   4      169.76      170.87     11.77 o 
  -3   9   4      715.92      651.07     30.15 o 
  -2   9   4      391.53      385.01     14.28 o 
  -1   9   4      147.68      141.08     13.42 o 
   0   9   4      965.55      953.42     26.53 o 
   1   9   4       94.66      101.21     10.44 o 
   2   9   4      251.40      265.63     14.25 o 
   3   9   4      233.80      223.81     14.53 o 
   4   9   4        0.14       -0.24      2.64 o 
   5   9   4       12.23       11.22      4.00 o 
   6   9   4       55.35       60.97      6.50 o 
   7   9   4      499.38      526.08     30.30 o 
   8   9   4       34.45       41.26      6.14 o 
   9   9   4       17.73       20.77      5.16 o 
  10   9   4      131.65      117.59      9.22 o 
  11   9   4       21.80       39.92      9.11 o 
  12   9   4       27.10       38.37      9.29 o 
 -14  10   4        0.88       10.70     13.13 o 
 -13  10   4      103.42       94.94     11.16 o 
 -12  10   4       11.95        6.07      5.61 o 
 -11  10   4        4.02        5.42      5.50 o 
 -10  10   4        0.54        3.74      5.17 o 
  -9  10   4       40.52       34.45      7.28 o 
  -8  10   4        3.51       -3.96      4.13 o 
  -7  10   4      107.04      112.14     10.51 o 
  -6  10   4        9.03       10.15      5.00 o 
  -5  10   4      185.02      183.88     12.73 o 
  -4  10   4        0.55       -2.62      3.87 o 
  -3  10   4      140.23      140.66     11.08 o 
  -2  10   4      345.22      358.81     17.24 o 
  -1  10   4      127.89      128.04      8.59 o 
   0  10   4       12.65        6.39      4.11 o 
   1  10   4        3.48        2.39      3.25 o 
   2  10   4       11.86       14.68      3.51 o 
   3  10   4       51.86       47.75      9.99 o 
   4  10   4       37.83       26.98      5.13 o 
   5  10   4       79.07       68.70      7.06 o 
   6  10   4      477.08      444.42     16.61 o 
   7  10   4      377.55      372.22     15.40 o 
   8  10   4        4.81       15.59      4.86 o 
   9  10   4      139.16      145.74     19.98 o 
  10  10   4        3.28        2.07      4.35 o 
  11  10   4       21.26       30.47      8.92 o 
 -13  11   4      187.86      176.05     24.80 o 
 -12  11   4       45.03       54.62     13.62 o 
 -11  11   4        7.92        0.44      5.07 o 
 -10  11   4       54.66       61.39     16.05 o 
  -9  11   4        0.58        1.76      5.17 o 
  -8  11   4        2.64       10.67      6.03 o 
  -7  11   4      288.79      274.59     15.89 o 
  -6  11   4      139.08      121.40     10.96 o 
  -5  11   4      221.78      218.10     14.25 o 
  -4  11   4       24.18       24.36     10.46 o 
  -3  11   4      213.24      196.53     13.37 o 
  -2  11   4      122.34      123.41     10.80 o 
  -1  11   4       22.03       16.54      4.66 o 
   0  11   4       85.70       98.08      7.99 o 
   1  11   4        2.62        4.66      3.21 o 
   2  11   4       25.16       27.72      4.42 o 
   3  11   4      268.50      281.36     24.82 o 
   4  11   4       48.06       45.78      6.21 o 
   5  11   4        0.69        3.30      3.70 o 
   6  11   4        0.96        1.40      3.88 o 
   7  11   4      376.62      396.90     16.42 o 
   8  11   4        0.01        7.94      4.55 o 
   9  11   4        3.92        6.54      4.83 o 
 -12  12   4        0.43        0.97     11.67 o 
 -11  12   4       11.85       -1.32      5.58 o 
 -10  12   4       44.66       28.89      7.56 o 
  -9  12   4        1.96       -2.30      7.54 o 
  -8  12   4       11.56        7.10      5.44 o 
  -7  12   4      115.57      122.42     11.80 o 
  -6  12   4        0.01        1.62      4.69 o 
  -5  12   4       15.36       14.03      5.88 o 
  -4  12   4      414.31      407.59     20.01 o 
  -3  12   4       41.67       40.12      8.03 o 
  -2  12   4      136.75      158.09     12.52 o 
  -1  12   4      301.92      280.43     15.81 o 
   0  12   4      105.10      112.60      9.35 o 
   1  12   4      153.53      152.08      8.66 o 
   2  12   4      109.33      124.60      9.65 o 
   3  12   4       93.24       95.66     11.66 o 
   4  12   4       50.96       58.97      7.77 o 
   5  12   4      135.08      163.71     14.49 o 
   6  12   4      222.92      224.09     12.77 o 
   7  12   4      146.88      130.87     10.20 o 
   8  12   4        1.48        8.23      4.94 o 
 -10  13   4        7.92        1.13     13.37 o 
  -9  13   4       26.34       12.71      7.20 o 
  -8  13   4        9.52       11.71      6.84 o 
  -7  13   4       15.45        8.39      6.39 o 
  -6  13   4      122.90      123.87     11.92 o 
  -5  13   4       74.20       77.99     10.04 o 
  -4  13   4       24.38       26.51      7.24 o 
  -3  13   4       10.59       15.81      6.16 o 
  -2  13   4        2.35       12.92      5.84 o 
  -1  13   4      244.08      246.94     19.94 o 
   0  13   4      119.03      119.20      9.32 o 
   1  13   4        6.92       10.83      3.90 o 
   2  13   4       32.40       28.09      5.68 o 
   3  13   4        5.22        8.87      5.02 o 
   4  13   4       52.55       61.65      7.65 o 
   5  13   4       31.02       35.90      6.62 o 
   6  13   4       18.80       24.37      5.84 o 
  -7  14   4      112.84      127.21     13.08 o 
  -6  14   4       69.91       75.68     10.30 o 
  -5  14   4        5.58       -0.06      5.38 o 
  -4  14   4       95.65       85.96     10.73 o 
  -3  14   4        5.76       11.39      6.08 o 
  -2  14   4       30.88       31.68      7.69 o 
  -1  14   4        0.11        7.94      4.44 o 
   0  14   4       42.89       48.42      6.99 o 
   1  14   4        0.04       12.64      5.60 o 
   2  14   4       29.48       40.19      6.50 o 
   3  14   4      117.56      145.16     13.81 o 
 -19   1   5       21.60       23.04     15.56 o 
 -18   1   5       24.10       23.81      5.15 o 
 -17   1   5      209.53      215.62     10.34 o 
 -16   1   5       59.56       61.04      5.85 o 
 -15   1   5        7.41        7.01      2.85 o 
 -14   1   5       47.19       45.00      4.22 o 
 -13   1   5       10.28       14.91      2.77 o 
 -12   1   5       50.28       43.21      3.22 o 
 -11   1   5       49.53       55.95      2.82 o 
 -10   1   5      615.21      610.42      9.01 o 
  -9   1   5       90.54       91.72      3.16 o 
  -8   1   5       23.28       32.59      2.16 o 
  -7   1   5       79.85       67.24      3.12 o 
  -6   1   5       95.14      112.61      5.15 o 
  -5   1   5      113.99      104.88      3.89 o 
  -4   1   5      295.68      295.13      9.32 o 
  -3   1   5      112.06      110.80      3.59 o 
  -2   1   5     1542.20     1524.84     19.45 o 
  -1   1   5      919.03      929.40     13.11 o 
   0   1   5     1540.27     1631.54     22.08 o 
   1   1   5      206.18      190.30      5.36 o 
   2   1   5      899.45      883.72     11.93 o 
   3   1   5      230.53      233.83      5.84 o 
   4   1   5     1452.48     1391.62     16.23 o 
   5   1   5      116.06      122.41      6.74 o 
   6   1   5       10.14       10.60      2.99 o 
   7   1   5      945.19      933.20     20.23 o 
   8   1   5      238.64      270.81      9.84 o 
   9   1   5       12.47       13.94      2.41 o 
  10   1   5       10.66        8.99      2.70 o 
  11   1   5      357.76      359.56     15.35 o 
  12   1   5        8.88        3.75      3.61 o 
  13   1   5       18.92       18.98      5.62 o 
  14   1   5       88.65       80.06      7.63 o 
 -19   2   5       16.42        2.08      5.32 o 
 -18   2   5       15.22       21.63     10.37 o 
 -17   2   5      174.98      159.58      7.98 o 
 -16   2   5      237.91      270.79     11.79 o 
 -15   2   5      166.72      193.65     15.96 o 
 -14   2   5       46.27       37.41      3.98 o 
 -13   2   5        0.10       -0.91      2.01 o 
 -12   2   5      533.95      478.65     10.48 o 
 -11   2   5      125.96      110.16      4.14 o 
 -10   2   5       13.29       18.04      2.05 o 
  -9   2   5     1226.12     1158.33     14.06 o 
  -8   2   5      560.32      602.56     10.95 o 
  -7   2   5      739.07      761.64     13.23 o 
  -6   2   5        0.44        0.77      1.24 o 
  -5   2   5       12.05       22.94      2.10 o 
  -4   2   5      397.33      388.56     11.21 o 
  -3   2   5     3295.14     3249.48     37.48 o 
  -2   2   5        2.08        2.61      1.22 o 
  -1   2   5      349.39      395.46      7.72 o 
   0   2   5      349.85      352.74      6.52 o 
   1   2   5      317.70      304.92      5.56 o 
   2   2   5       99.00      109.84      3.19 o 
   3   2   5      526.10      470.93      7.55 o 
   4   2   5      106.65      117.70      3.44 o 
   5   2   5       34.38       31.05      3.08 o 
   6   2   5      698.86      695.35     13.85 o 
   7   2   5       69.89       61.76      3.47 o 
   8   2   5       94.66       92.73      4.42 o 
   9   2   5      428.28      419.58     10.29 o 
  10   2   5      194.27      178.85      6.80 o 
  11   2   5       30.18       29.29      4.90 o 
  12   2   5       58.11       59.57      6.23 o 
  13   2   5       59.15       53.73      6.61 o 
  14   2   5      109.39      107.54     10.04 o 
 -19   3   5        9.29        3.70      5.75 o 
 -18   3   5        0.96       -2.72      4.53 o 
 -17   3   5       35.36       31.83      4.68 o 
 -16   3   5       14.77       10.27      3.43 o 
 -15   3   5        3.93       -1.49      2.47 o 
 -14   3   5      173.13      165.74      7.21 o 
 -13   3   5        0.12       -0.86      2.02 o 
 -12   3   5       54.59       52.09      4.17 o 
 -11   3   5        2.09       -0.52      1.62 o 
 -10   3   5       30.50       31.37      2.84 o 
  -9   3   5      230.90      229.46      5.86 o 
  -8   3   5        0.47        0.84      1.49 o 
  -7   3   5      763.48      781.61     12.89 o 
  -6   3   5      803.56      850.02     15.80 o 
  -5   3   5      140.27      132.68      3.73 o 
  -4   3   5      466.92      508.30      9.54 o 
  -3   3   5       97.38       99.57      3.78 o 
  -2   3   5      433.90      459.48      8.59 o 
  -1   3   5      815.13      860.37     13.00 o 
   0   3   5      657.80      639.16     10.50 o 
   1   3   5       24.11       33.70      2.09 o 
   2   3   5        1.69        4.51      1.23 o 
   3   3   5      248.72      258.91      5.27 o 
   4   3   5       11.84       12.95      2.12 o 
   5   3   5       76.96       75.98      3.01 o 
   6   3   5       88.88       88.30      3.66 o 
   7   3   5      608.23      566.49     12.72 o 
   8   3   5       53.68       46.80      3.41 o 
   9   3   5       41.09       37.06      4.05 o 
  10   3   5        1.72        3.79      2.26 o 
  11   3   5      128.67      113.44     10.22 o 
  12   3   5       51.28       50.26      8.70 o 
  13   3   5        0.00       -4.46      4.83 o 
  14   3   5       16.92       14.63      5.64 o 
 -18   4   5       81.26       87.11      9.34 o 
 -17   4   5      165.56      170.47      9.58 o 
 -16   4   5       53.14       62.48      7.61 o 
 -15   4   5       10.98        3.87      3.06 o 
 -14   4   5        2.26        2.67      2.56 o 
 -13   4   5       35.99       50.26      4.39 o 
 -12   4   5      160.27      170.65      8.47 o 
 -11   4   5      204.30      202.88      8.38 o 
 -10   4   5      431.73      471.37     11.26 o 
  -9   4   5      943.56      939.50     17.39 o 
  -8   4   5      246.15      227.10      8.95 o 
  -7   4   5      450.42      435.39      8.63 o 
  -6   4   5     1491.89     1482.07     29.73 o 
  -5   4   5       34.70       36.01      2.28 o 
  -4   4   5      285.65      326.89      8.37 o 
  -3   4   5     1679.55     1665.31     22.56 o 
  -2   4   5        0.43        1.19      1.02 o 
  -1   4   5        1.64        0.03      1.16 o 
   0   4   5     2067.28     2122.56     25.47 o 
   1   4   5       41.12       33.73      1.96 o 
   2   4   5       20.87       21.93      1.36 o 
   3   4   5      146.97      155.14      3.79 o 
   4   4   5      106.56      119.33      4.23 o 
   5   4   5      187.18      179.41      4.79 o 
   6   4   5      701.15      700.05     12.24 o 
   7   4   5       98.75       89.61      3.98 o 
   8   4   5       36.85       35.64      3.79 o 
   9   4   5      132.96      159.97      9.97 o 
  10   4   5       57.87       66.38      5.26 o 
  11   4   5      290.07      315.01     14.07 o 
  12   4   5       28.38       48.35      6.94 o 
  13   4   5       13.91       16.62      5.52 o 
 -18   5   5        0.03       -5.23      6.16 o 
 -17   5   5        2.10       -4.48      4.48 o 
 -16   5   5       12.59        8.03      3.54 o 
 -15   5   5       15.08        9.65      3.45 o 
 -14   5   5      229.37      265.13      9.32 o 
 -13   5   5       34.15       40.33      5.40 o 
 -12   5   5       17.23       28.90      4.79 o 
 -11   5   5       21.32       15.09      5.96 o 
 -10   5   5     2322.99     2293.34     39.63 o 
  -9   5   5      770.42      787.72     17.55 o 
  -8   5   5      564.62      553.38     24.07 o 
  -7   5   5     1437.95     1471.86     23.99 o 
  -6   5   5       75.89       87.54      5.51 o 
  -5   5   5      445.62      420.25     10.56 o 
  -4   5   5      338.39      324.11      7.51 o 
  -3   5   5       29.28       34.83      2.43 o 
  -2   5   5      528.15      519.63     10.87 o 
  -1   5   5      477.15      522.70      8.92 o 
   0   5   5        3.66        3.56      1.45 o 
   1   5   5      221.13      229.66      6.31 o 
   2   5   5      115.99      115.80      4.60 o 
   3   5   5        6.84        3.62      1.78 o 
   4   5   5      885.75      828.80     15.66 o 
   5   5   5       19.23       20.78      2.87 o 
   6   5   5      199.14      173.21      8.00 o 
   7   5   5      606.63      571.53     14.68 o 
   8   5   5       12.77        7.32      3.67 o 
   9   5   5        3.65        4.63      3.45 o 
  10   5   5      470.49      484.11     25.51 o 
  11   5   5        2.88       -0.34      3.56 o 
  12   5   5        4.44        3.62      4.18 o 
  13   5   5       76.03       89.29     13.25 o 
 -17   6   5        0.16        0.39      5.29 o 
 -16   6   5       20.00       18.75      4.84 o 
 -15   6   5        0.48        2.76      2.92 o 
 -14   6   5        1.51       -1.65      2.95 o 
 -13   6   5        2.39        0.91      3.50 o 
 -12   6   5       47.83       47.07      5.93 o 
 -11   6   5       80.85       90.01      7.01 o 
 -10   6   5        0.48        0.10      3.23 o 
  -9   6   5       37.77       41.82      4.29 o 
  -8   6   5      103.39       86.90      5.97 o 
  -7   6   5       47.09       50.62      8.16 o 
  -6   6   5      391.77      415.45     12.15 o 
  -5   6   5        0.02       -1.33      1.93 o 
  -4   6   5      154.43      161.92      6.61 o 
  -3   6   5      915.95      926.44     20.71 o 
  -2   6   5      277.15      284.22      8.62 o 
  -1   6   5       82.77       84.58      6.21 o 
   0   6   5      105.67      120.15      7.27 o 
   1   6   5       34.37       35.58      5.37 o 
   2   6   5       12.76        9.67      3.50 o 
   3   6   5        4.56        5.03      3.36 o 
   4   6   5       39.78       30.12      3.79 o 
   5   6   5       30.16       26.59      3.23 o 
   6   6   5       12.60       10.12      3.86 o 
   7   6   5        1.36        1.25      2.28 o 
   8   6   5        0.56        1.27      2.41 o 
   9   6   5       16.20       15.93      4.33 o 
  10   6   5       20.56       17.13      4.78 o 
  11   6   5       34.30       34.07      7.00 o 
  12   6   5       11.79       11.22      4.90 o 
 -17   7   5      161.83      132.09     13.67 o 
 -16   7   5        6.58        2.11      6.63 o 
 -15   7   5        6.05        5.41      3.78 o 
 -14   7   5      103.66       89.56      8.17 o 
 -13   7   5      140.93      125.09      8.71 o 
 -12   7   5        2.94       -0.03      3.52 o 
 -11   7   5      500.14      518.78     16.82 o 
 -10   7   5      746.20      708.80     25.54 o 
  -9   7   5       13.31        9.73      4.93 o 
  -8   7   5      281.59      310.06     15.29 o 
  -7   7   5      580.23      565.44     17.15 o 
  -6   7   5        0.01        0.68      2.72 o 
  -5   7   5      774.83      791.66     17.48 o 
  -4   7   5      726.36      711.00     23.72 o 
  -3   7   5       20.94       24.29      4.38 o 
  -2   7   5      209.73      193.32      9.60 o 
  -1   7   5     1328.37     1307.76     29.69 o 
   0   7   5      918.93      916.65     23.14 o 
   1   7   5      539.39      507.29     15.83 o 
   2   7   5        0.74       -0.89      3.37 o 
   3   7   5        7.20        5.79      4.14 o 
   4   7   5      156.56      161.41     12.71 o 
   5   7   5      103.86      106.34     10.36 o 
   6   7   5       23.70       10.85      5.42 o 
   7   7   5       48.07       58.18      7.15 o 
   8   7   5        0.00        0.57      2.82 o 
   9   7   5        1.22       -1.34      4.21 o 
  10   7   5      190.46      182.69     14.59 o 
  11   7   5        1.34       -3.70      4.93 o 
  12   7   5       29.43       45.36      9.56 o 
 -16   8   5       73.30       72.46     18.97 o 
 -15   8   5       20.82       27.99      8.46 o 
 -14   8   5       40.50       51.41     12.89 o 
 -13   8   5       21.50       18.92      6.76 o 
 -12   8   5       40.00       42.46      8.17 o 
 -11   8   5       44.62       31.48     11.19 o 
 -10   8   5       65.89       72.55     23.59 o 
  -9   8   5       24.12       19.06      6.03 o 
  -8   8   5       95.83       80.45     17.99 o 
  -7   8   5      267.57      245.04     14.14 o 
  -6   8   5       37.80       42.09      7.12 o 
  -5   8   5       35.96       39.14      6.75 o 
  -4   8   5       10.62        9.24      5.11 o 
  -3   8   5      263.35      237.60     11.00 o 
  -2   8   5       84.73       78.26      6.88 o 
  -1   8   5        5.10        3.12      4.54 o 
   0   8   5     1478.51     1492.07     35.54 o 
   1   8   5        0.11       -0.28      2.89 o 
   2   8   5        0.16       -0.58      2.69 o 
   3   8   5      242.23      260.87     11.82 o 
   4   8   5       11.93       12.65      3.82 o 
   5   8   5      204.56      208.51     10.77 o 
   6   8   5       30.83       28.93      5.13 o 
   7   8   5       64.54       69.82      7.00 o 
   8   8   5       18.82       20.55      5.53 o 
   9   8   5      147.07      144.87     13.36 o 
  10   8   5       44.49       55.81     10.32 o 
  11   8   5       32.89       25.90      8.38 o 
 -15   9   5       48.30       66.63     18.48 o 
 -14   9   5       12.62        8.64      6.48 o 
 -13   9   5        0.03       -3.77      5.00 o 
 -12   9   5      146.41      136.10     14.83 o 
 -11   9   5        7.75        3.52      5.26 o 
 -10   9   5        6.51       -1.21      4.39 o 
  -9   9   5        2.34       -2.43      4.35 o 
  -8   9   5       10.10       11.88      5.88 o 
  -7   9   5      349.84      300.08     16.34 o 
  -6   9   5        0.53        3.95      6.81 o 
  -5   9   5      361.01      336.33     16.76 o 
  -4   9   5      128.60      122.36     10.51 o 
  -3   9   5       63.16       76.85     17.02 o 
  -2   9   5      264.02      233.33     11.31 o 
  -1   9   5       12.89       11.37      4.14 o 
   0   9   5       52.34       55.12      9.59 o 
   1   9   5      337.71      335.78     15.20 o 
   2   9   5       76.17       75.28      7.18 o 
   3   9   5       39.43       32.40      5.29 o 
   4   9   5        0.02        1.61      3.11 o 
   5   9   5       16.64       22.95      4.90 o 
   6   9   5      101.50       73.49      7.50 o 
   7   9   5       59.71       60.56      6.98 o 
   8   9   5       40.29       30.45      5.64 o 
   9   9   5       10.11        7.60      6.43 o 
  10   9   5        7.58       14.83      7.91 o 
 -14  10   5       12.15       14.36      7.44 o 
 -13  10   5       25.63       26.25      8.46 o 
 -12  10   5        3.13       10.51      7.00 o 
 -11  10   5        0.31       -3.75      4.74 o 
 -10  10   5       72.05       69.37      9.63 o 
  -9  10   5        4.64       -0.77      4.69 o 
  -8  10   5        9.44        6.76      5.22 o 
  -7  10   5      511.56      490.65     21.94 o 
  -6  10   5      211.28      194.65     13.55 o 
  -5  10   5        3.20        3.10      4.43 o 
  -4  10   5       18.85       23.39      6.39 o 
  -3  10   5      783.93      695.46     37.93 o 
  -2  10   5       47.15       55.47      6.49 o 
  -1  10   5        8.34        6.77      4.37 o 
   0  10   5      130.96      111.89      8.68 o 
   1  10   5       34.99       37.29      5.71 o 
   2  10   5       16.44        8.65      4.22 o 
   3  10   5      331.45      352.35     14.84 o 
   4  10   5        0.36        3.46      3.57 o 
   5  10   5       15.01       12.79      4.51 o 
   6  10   5      343.38      363.69     18.55 o 
   7  10   5        2.86       10.12      4.61 o 
   8  10   5      154.25      153.79     10.73 o 
   9  10   5        5.24        5.60      5.21 o 
 -12  11   5       85.41       79.72     11.32 o 
 -11  11   5        1.03        1.85      5.67 o 
 -10  11   5        5.20        1.71      5.44 o 
  -9  11   5        0.45       -3.07      4.43 o 
  -8  11   5        0.00        3.14      5.56 o 
  -7  11   5      119.67      148.21     18.97 o 
  -6  11   5        6.52        4.26     10.94 o 
  -5  11   5       64.03       40.61     15.32 o 
  -4  11   5       34.47       25.75      6.92 o 
  -3  11   5        2.70       -2.24      6.57 o 
  -2  11   5       53.62       63.43      8.72 o 
  -1  11   5      126.00      126.71      9.92 o 
   0  11   5        0.29        0.90      3.69 o 
   1  11   5       40.69       41.57      6.36 o 
   2  11   5      197.74      196.04     11.45 o 
   3  11   5       15.86       18.33      4.90 o 
   4  11   5       19.61       18.74      5.56 o 
   5  11   5       34.29       36.63      6.44 o 
   6  11   5       20.14       27.36      6.79 o 
   7  11   5       81.89      111.11      9.72 o 
   8  11   5        7.23        9.24      8.27 o 
 -11  12   5        4.71        7.07      6.69 o 
 -10  12   5       11.46        3.68      6.38 o 
  -9  12   5        3.32        5.33      5.99 o 
  -8  12   5      125.69      113.50     12.38 o 
  -7  12   5       51.83       40.34      8.76 o 
  -6  12   5      140.47      110.24     22.13 o 
  -5  12   5      138.66      134.99     19.94 o 
  -4  12   5      179.81      182.89     14.59 o 
  -3  12   5        2.30        6.01      5.38 o 
  -2  12   5        4.35       -1.42      4.25 o 
  -1  12   5       64.98       73.65      7.91 o 
   0  12   5       18.17       20.83      4.74 o 
   1  12   5        0.42        2.85      3.98 o 
   2  12   5        0.02        5.16      4.19 o 
   3  12   5        4.22        2.57      4.55 o 
   4  12   5       15.29       28.53      6.16 o 
   5  12   5       28.02       31.00      8.11 o 
   6  12   5        0.50        1.75      7.29 o 
  -8  13   5        6.93        6.60      6.38 o 
  -7  13   5       23.34       25.64      8.41 o 
  -6  13   5        4.27        0.28      5.44 o 
  -5  13   5       29.95       53.79     16.29 o 
  -4  13   5      137.09      141.81     19.70 o 
  -3  13   5        3.90        1.98      5.12 o 
  -2  13   5       44.72       50.75      9.48 o 
  -1  13   5       23.92       32.32      7.47 o 
   0  13   5       75.06       67.43      8.06 o 
   1  13   5       66.86       69.27      8.27 o 
   2  13   5       77.01       85.66      8.67 o 
   3  13   5        0.13        5.65      4.48 o 
 -18   0   6       18.87       22.36      7.46 o 
 -17   0   6       18.09       15.63      6.70 o 
 -16   0   6      102.63       69.81      9.41 o 
 -15   0   6      998.90     1028.82     27.18 o 
 -14   0   6        7.65       18.74      4.44 o 
 -13   0   6      414.73      364.06     13.59 o 
 -12   0   6      209.44      219.92     14.47 o 
 -11   0   6        4.66       -0.38      2.24 o 
 -10   0   6        2.76       -1.69      1.70 o 
  -9   0   6      512.81      546.69     30.68 o 
  -8   0   6      370.35      345.15     17.12 o 
  -7   0   6       91.51       78.83      8.26 o 
  -6   0   6     1605.78     1687.11     34.07 o 
  -5   0   6      361.25      363.18     11.51 o 
  -4   0   6      834.43      832.02     16.96 o 
  -3   0   6       41.04       53.83      3.83 o 
  -2   0   6       81.36       90.66      4.74 o 
  -1   0   6      580.62      540.16     12.62 o 
   0   0   6      182.74      185.47      6.72 o 
   1   0   6     1276.80     1293.19     26.80 o 
   2   0   6     1165.24     1116.83     18.94 o 
   3   0   6      708.47      697.22     14.88 o 
   4   0   6      877.44      903.23     17.91 o 
   5   0   6      477.26      479.04     28.45 o 
   6   0   6      117.75      141.37     10.30 o 
   7   0   6      602.59      585.33     22.32 o 
   8   0   6      708.06      629.05     24.04 o 
   9   0   6        0.61        7.28      5.59 o 
  10   0   6       28.06       40.42      7.91 o 
  11   0   6      230.50      245.07     16.15 o 
  12   0   6        7.75        9.02      6.11 o 
 -18   1   6        2.79        1.95      4.15 o 
 -17   1   6        2.25        2.54      4.00 o 
 -16   1   6       60.00       74.26      5.94 o 
 -15   1   6       17.91       20.17      3.86 o 
 -14   1   6        7.88        8.84      3.14 o 
 -13   1   6       40.13       49.18      4.11 o 
 -12   1   6      121.12      111.17      5.42 o 
 -11   1   6        1.41       -1.51      1.68 o 
 -10   1   6      225.51      223.63      6.73 o 
  -9   1   6      131.82      134.72      4.69 o 
  -8   1   6      452.43      480.71     10.09 o 
  -7   1   6      210.43      225.62      6.37 o 
  -6   1   6      182.10      172.67      5.52 o 
  -5   1   6      618.61      612.46     11.41 o 
  -4   1   6      665.42      674.68     12.07 o 
  -3   1   6      131.57      129.24      4.30 o 
  -2   1   6      167.29      164.44      4.75 o 
  -1   1   6      101.88      101.79      3.80 o 
   0   1   6      121.85      124.69      4.53 o 
   1   1   6      205.04      204.31      4.91 o 
   2   1   6        0.85        1.28      1.29 o 
   3   1   6      397.42      408.61      7.42 o 
   4   1   6      551.24      576.07     12.46 o 
   5   1   6        4.07        3.48      2.66 o 
   6   1   6      126.34      126.04      6.92 o 
   7   1   6       80.73       89.14      6.36 o 
   8   1   6      896.62      906.86     21.32 o 
   9   1   6        2.36        7.80      2.33 o 
  10   1   6       59.90       51.60      5.86 o 
  11   1   6       50.38       40.60      5.79 o 
  12   1   6       52.02       66.87      8.99 o 
 -18   2   6       40.83       53.23      6.54 o 
 -17   2   6        1.46        1.55      3.32 o 
 -16   2   6      106.71       96.43      6.42 o 
 -15   2   6      206.57      215.59     10.86 o 
 -14   2   6        2.37        1.59      2.67 o 
 -13   2   6        5.02        2.33      2.46 o 
 -12   2   6      123.62      114.33      7.79 o 
 -11   2   6      139.39      136.86      6.90 o 
 -10   2   6       70.23       49.01      3.60 o 
  -9   2   6       10.00        2.46      1.76 o 
  -8   2   6        0.72       -1.15      1.34 o 
  -7   2   6        2.88        4.14      1.91 o 
  -6   2   6      669.37      676.04     18.87 o 
  -5   2   6      240.05      241.60      7.98 o 
  -4   2   6        0.29        1.74      1.50 o 
  -3   2   6      870.80      803.20     12.47 o 
  -2   2   6       32.27       31.62      2.41 o 
  -1   2   6       68.38       74.97      3.31 o 
   0   2   6      473.54      446.78      8.18 o 
   1   2   6      677.90      689.29     10.28 o 
   2   2   6      677.93      688.14      9.83 o 
   3   2   6        0.06       -0.47      1.26 o 
   4   2   6       48.12       56.40      3.93 o 
   5   2   6       81.74       74.91      5.45 o 
   6   2   6        1.73        3.01      2.96 o 
   7   2   6      200.54      216.15     12.92 o 
   8   2   6      196.44      206.99      6.90 o 
   9   2   6       44.81       38.27      3.58 o 
  10   2   6       63.70       76.57      6.78 o 
  11   2   6       79.87       80.78      7.17 o 
  12   2   6       11.46       15.29      5.45 o 
 -18   3   6        6.46        5.06      3.81 o 
 -17   3   6        0.20       -3.31      3.31 o 
 -16   3   6      171.51      185.25      8.59 o 
 -15   3   6        3.35        2.09      2.89 o 
 -14   3   6       52.45       63.38      8.77 o 
 -13   3   6      215.98      207.40      8.13 o 
 -12   3   6       62.52       70.42      5.51 o 
 -11   3   6        5.39        1.59      2.49 o 
 -10   3   6       58.44       57.52      4.30 o 
  -9   3   6      374.77      369.21     11.04 o 
  -8   3   6      983.72      972.29     19.98 o 
  -7   3   6       36.95       41.92      3.81 o 
  -6   3   6      956.59      907.73     18.62 o 
  -5   3   6      455.38      469.53      9.18 o 
  -4   3   6        0.00        0.53      1.47 o 
  -3   3   6      348.97      343.20      9.41 o 
  -2   3   6      311.13      288.20      6.45 o 
  -1   3   6     1058.25     1084.41     15.18 o 
   0   3   6     1426.03     1476.02     19.50 o 
   1   3   6     1338.11     1299.84     17.62 o 
   2   3   6       86.72       87.32      3.66 o 
   3   3   6      147.04      142.97      5.10 o 
   4   3   6      617.16      592.91     15.22 o 
   5   3   6       65.80       65.94      3.13 o 
   6   3   6       71.10       66.81      7.31 o 
   7   3   6       35.63       36.14      4.61 o 
   8   3   6      210.50      228.81      8.04 o 
   9   3   6       31.23       36.88      8.85 o 
  10   3   6        5.65        4.12      3.95 o 
  11   3   6      115.73      137.12     10.55 o 
  12   3   6       19.12       16.65      5.64 o 
 -18   4   6        2.01       -2.35      4.75 o 
 -17   4   6        0.01        0.57      3.38 o 
 -16   4   6       31.69       25.35      4.50 o 
 -15   4   6      222.14      230.67      9.32 o 
 -14   4   6        3.68        4.28      3.07 o 
 -13   4   6        3.64        0.53      2.91 o 
 -12   4   6       12.83       12.54      3.49 o 
 -11   4   6       20.24       27.36      4.72 o 
 -10   4   6       12.84       11.32      3.26 o 
  -9   4   6        0.61        1.08      2.40 o 
  -8   4   6        7.89        9.04      2.76 o 
  -7   4   6       11.24        7.91      2.63 o 
  -6   4   6       67.31       76.57      4.85 o 
  -5   4   6       25.71       26.92      2.87 o 
  -4   4   6        5.89        5.97      1.90 o 
  -3   4   6       63.02       62.99      3.81 o 
  -2   4   6      390.78      377.67      7.50 o 
  -1   4   6       48.42       58.13      4.10 o 
   0   4   6       16.08       18.79      2.05 o 
   1   4   6     1000.39      968.40     16.89 o 
   2   4   6      114.02      117.80      4.64 o 
   3   4   6      103.73      108.18      3.74 o 
   4   4   6       16.71       15.02      1.91 o 
   5   4   6       48.33       49.05      3.17 o 
   6   4   6      175.10      180.71      7.09 o 
   7   4   6        1.22        2.15      2.73 o 
   8   4   6        6.20        4.74      2.24 o 
   9   4   6        0.44        1.36      3.53 o 
  10   4   6       13.69        5.20      4.22 o 
  11   4   6       20.45       13.11      5.51 o 
  12   4   6        0.03        0.67      4.64 o 
 -17   5   6        0.67        0.42      3.51 o 
 -16   5   6        0.02       -2.62      3.45 o 
 -15   5   6       40.01       36.71      5.30 o 
 -14   5   6      116.20      118.01      7.49 o 
 -13   5   6      343.47      325.23     11.72 o 
 -12   5   6        0.51        0.54      3.56 o 
 -11   5   6        0.26       -0.65      3.28 o 
 -10   5   6      190.25      204.00      9.95 o 
  -9   5   6      437.97      400.23     11.84 o 
  -8   5   6       24.67       25.32      4.48 o 
  -7   5   6      393.15      387.39     13.07 o 
  -6   5   6      256.69      248.43     12.40 o 
  -5   5   6       92.49       82.34      8.82 o 
  -4   5   6        7.72        9.84      2.12 o 
  -3   5   6      114.42      117.00      5.21 o 
  -2   5   6      132.82      126.41      5.90 o 
  -1   5   6       24.25       21.17      4.14 o 
   0   5   6      170.33      159.86     12.92 o 
   1   5   6      657.80      573.77     16.51 o 
   2   5   6       24.27       28.22      5.26 o 
   3   5   6       55.82       53.24      7.16 o 
   4   5   6       21.41       23.24      7.54 o 
   5   5   6       29.96       29.39      4.42 o 
   6   5   6       58.56       65.24      5.29 o 
   7   5   6       17.96       17.81      4.89 o 
   8   5   6        1.27        9.88      4.09 o 
   9   5   6        7.29       10.81      4.24 o 
  10   5   6       57.26       59.05      7.39 o 
  11   5   6      119.79      128.17     10.17 o 
 -17   6   6        0.20        0.78      4.08 o 
 -16   6   6       69.86       74.42      6.92 o 
 -15   6   6      222.62      258.44     10.96 o 
 -14   6   6      234.31      212.47     10.00 o 
 -13   6   6       13.78       16.74      5.05 o 
 -12   6   6      223.30      256.87     18.59 o 
 -11   6   6       25.30       20.32      4.65 o 
 -10   6   6       15.19        6.84      4.91 o 
  -9   6   6      236.41      220.74     27.48 o 
  -8   6   6       82.45       66.64      8.03 o 
  -7   6   6      253.14      217.93     12.81 o 
  -6   6   6      276.89      279.29     10.96 o 
  -5   6   6      112.49      115.92      7.14 o 
  -4   6   6      237.86      214.51     14.45 o 
  -3   6   6      244.12      241.94     10.73 o 
  -2   6   6     1104.49     1012.86     25.09 o 
  -1   6   6      396.22      370.51     15.49 o 
   0   6   6        0.65        8.18      5.02 o 
   1   6   6     1111.66     1095.82     26.17 o 
   2   6   6      171.59      159.08      9.23 o 
   3   6   6       61.65       71.16      6.57 o 
   4   6   6       95.81      101.53      7.64 o 
   5   6   6        0.35        2.72      3.06 o 
   6   6   6       73.98       67.79      6.55 o 
   7   6   6       78.35       91.49     11.67 o 
   8   6   6       10.70        6.94      6.57 o 
   9   6   6        0.18        8.71      9.00 o 
  10   6   6      227.55      275.46     18.56 o 
  11   6   6       46.09       40.89      9.27 o 
 -16   7   6       10.50       10.08      8.68 o 
 -15   7   6        0.02        5.37      4.93 o 
 -14   7   6       15.76       25.01      7.56 o 
 -13   7   6      169.72      186.84     39.15 o 
 -12   7   6       16.00       33.26      7.36 o 
 -11   7   6      239.73      271.31     18.24 o 
 -10   7   6       58.60       53.99     13.62 o 
  -9   7   6       35.99       35.46      7.36 o 
  -8   7   6      193.87      186.89     12.52 o 
  -7   7   6        6.10        0.97      4.05 o 
  -6   7   6        0.66        2.52      3.68 o 
  -5   7   6       39.21       28.45      6.08 o 
  -4   7   6      275.96      256.84     13.85 o 
  -3   7   6       18.69       12.40      3.93 o 
  -2   7   6        6.38       12.09      4.19 o 
  -1   7   6       31.59       33.05      5.74 o 
   0   7   6      250.14      257.47     11.57 o 
   1   7   6      235.50      228.95     17.17 o 
   2   7   6       49.24       46.73      6.08 o 
   3   7   6      126.07      124.38      8.58 o 
   4   7   6        5.79        6.55      5.56 o 
   5   7   6       31.10       33.96      5.48 o 
   6   7   6      116.13      106.08      8.33 o 
   7   7   6       11.46        7.34     15.32 o 
   8   7   6       26.49       27.30      9.24 o 
   9   7   6       54.58       66.39     14.10 o 
  10   7   6        0.03        5.59      6.53 o 
 -15   8   6       36.49       34.90      9.23 o 
 -14   8   6       14.35        3.35     17.02 o 
 -13   8   6       15.65       13.50      6.78 o 
 -12   8   6       32.67       35.13      8.41 o 
 -11   8   6       43.32       32.50     10.70 o 
 -10   8   6       49.55       35.69      8.75 o 
  -9   8   6        9.39        9.11     10.21 o 
  -8   8   6       45.91       41.77      7.60 o 
  -7   8   6       81.80       79.34      9.11 o 
  -6   8   6      401.47      382.38     18.34 o 
  -5   8   6      247.40      230.38     34.77 o 
  -4   8   6      137.02      131.22     10.73 o 
  -3   8   6        1.28        4.63      3.60 o 
  -2   8   6      803.23      728.81     21.55 o 
  -1   8   6      107.69      113.38      8.51 o 
   0   8   6        0.48        1.69      3.84 o 
   1   8   6       13.29       12.16      5.84 o 
   2   8   6       15.78       12.64      4.02 o 
   3   8   6       48.13       57.19      6.57 o 
   4   8   6       93.46       95.50     14.17 o 
   5   8   6        3.77        2.47      3.53 o 
   6   8   6       56.89       50.42      6.65 o 
   7   8   6       64.25       62.37      7.19 o 
   8   8   6        4.71        7.36      8.51 o 
   9   8   6       28.71       23.21      8.08 o 
 -14   9   6       14.26       19.93      8.32 o 
 -13   9   6      135.81      138.38     17.75 o 
 -12   9   6        9.95        9.61      6.69 o 
 -11   9   6       58.42       62.59      9.89 o 
 -10   9   6        2.38        3.38      5.38 o 
  -9   9   6      300.51      299.20     17.51 o 
  -8   9   6      219.97      188.83     28.45 o 
  -7   9   6       18.72       17.93      6.26 o 
  -6   9   6      148.07      140.90     11.98 o 
  -5   9   6      178.98      182.86     13.64 o 
  -4   9   6       24.06       14.55      7.30 o 
  -3   9   6       20.60       28.78      5.54 o 
  -2   9   6      315.00      330.78     14.13 o 
  -1   9   6       62.63       69.28      7.37 o 
   0   9   6        5.06        8.47      3.99 o 
   1   9   6      354.70      323.64     17.10 o 
   2   9   6       84.95       76.53      7.70 o 
   3   9   6      171.72      195.39     13.38 o 
   4   9   6      427.72      449.07     17.20 o 
   5   9   6       94.47      102.24      8.93 o 
   6   9   6       79.65       80.69      9.52 o 
   7   9   6        0.41        3.02      4.12 o 
   8   9   6      224.50      285.07     18.88 o 
 -13  10   6       26.43       24.55     11.92 o 
 -12  10   6       17.38       22.10      7.95 o 
 -11  10   6        2.88       -0.73      6.57 o 
 -10  10   6       11.43        4.09      7.78 o 
  -9  10   6       52.86       59.02      9.54 o 
  -8  10   6       13.99       21.64      9.97 o 
  -7  10   6      157.55      166.53     13.55 o 
  -6  10   6      210.49      200.00     14.81 o 
  -5  10   6       10.02       15.54      6.29 o 
  -4  10   6       89.11       73.92      9.58 o 
  -3  10   6       84.19       83.51     18.48 o 
  -2  10   6        0.02        1.90      3.46 o 
  -1  10   6        1.17        1.57      3.77 o 
   0  10   6        0.51        1.54      3.77 o 
   1  10   6        8.25        2.23      3.85 o 
   2  10   6        7.40       10.53      4.48 o 
   3  10   6       35.69       31.15      5.86 o 
   4  10   6      101.93      109.11     13.34 o 
   5  10   6       24.10       26.21      6.06 o 
   6  10   6       39.22       42.40      7.00 o 
   7  10   6       74.10       83.14      8.87 o 
 -11  11   6        3.50       14.53     13.13 o 
 -10  11   6        1.20        7.09     15.32 o 
  -9  11   6       18.33       14.09      7.19 o 
  -8  11   6       17.74        7.46      6.81 o 
  -7  11   6       23.88       23.91     10.70 o 
  -6  11   6       15.09       13.45      6.75 o 
  -5  11   6      168.87      134.82     12.85 o 
  -4  11   6       23.95       26.47      7.56 o 
  -3  11   6       29.04       10.64     13.37 o 
  -2  11   6      154.20      167.79     11.01 o 
  -1  11   6        0.02        1.55      4.22 o 
   0  11   6       16.92       11.40      5.47 o 
   1  11   6      221.14      219.67     14.14 o 
   2  11   6       17.99       20.31      5.58 o 
   3  11   6        7.08       19.37      5.43 o 
   4  11   6       87.42       90.46     11.58 o 
   5  11   6       35.30       47.76      7.41 o 
  -9  12   6       48.09       56.85     10.52 o 
  -8  12   6        1.99        5.91      6.38 o 
  -7  12   6       24.29       30.69      8.73 o 
  -6  12   6      429.35      377.28     21.33 o 
  -5  12   6        2.20        8.15      6.11 o 
  -4  12   6      129.25       97.53     11.80 o 
  -3  12   6      182.61      191.15     14.68 o 
  -2  12   6       55.86       63.98      9.46 o 
  -1  12   6       89.05       97.67      9.14 o 
   0  12   6       13.25       11.93      4.92 o 
   1  12   6       97.75      109.80     11.78 o 
   2  12   6       12.53       15.96      5.29 o 
   3  12   6        5.33        4.35      4.28 o 
  -4  13   6        1.11        4.15      5.88 o 
  -3  13   6       24.12       25.65      7.82 o 
  -2  13   6        0.20       -1.50      5.22 o 
 -17   1   7       96.49      121.53      7.69 o 
 -16   1   7        6.25        8.28      4.38 o 
 -15   1   7      134.46      175.11     11.14 o 
 -14   1   7        8.26       15.50      3.69 o 
 -13   1   7        9.99       15.60      3.55 o 
 -12   1   7      139.31      154.71      7.83 o 
 -11   1   7       97.01      125.21      6.99 o 
 -10   1   7       75.12       72.42      5.47 o 
  -9   1   7        4.23        2.50      2.30 o 
  -8   1   7      107.85       90.12      4.97 o 
  -7   1   7      354.54      358.09      8.83 o 
  -6   1   7      245.30      246.38      7.13 o 
  -5   1   7      343.93      317.62     11.49 o 
  -4   1   7     1917.46     1877.36     26.67 o 
  -3   1   7       22.07       31.84      2.57 o 
  -2   1   7      131.29      120.93      5.12 o 
  -1   1   7      392.86      393.34      8.32 o 
   0   1   7       81.64       73.48      4.99 o 
   1   1   7      105.09      103.70      5.50 o 
   2   1   7     1410.74     1320.86     17.71 o 
   3   1   7      334.46      331.54      9.52 o 
   4   1   7        5.63        6.75      3.11 o 
   5   1   7      929.31      955.51     28.78 o 
   6   1   7       47.22       49.42      6.97 o 
   7   1   7       38.46       28.15      4.69 o 
   8   1   7       52.12       61.45      7.51 o 
   9   1   7      257.68      264.93     11.55 o 
  10   1   7      191.93      193.38     10.44 o 
  11   1   7       29.05       44.81      9.30 o 
 -17   2   7       31.12       29.36      5.03 o 
 -16   2   7       22.22       16.37      4.09 o 
 -15   2   7        3.03       -2.84      3.23 o 
 -14   2   7      324.77      330.96     15.23 o 
 -13   2   7      313.63      311.09     15.09 o 
 -12   2   7       37.10       40.41      4.90 o 
 -11   2   7      134.45      129.19      7.23 o 
 -10   2   7       93.69       99.05      6.26 o 
  -9   2   7       86.00      107.32      8.42 o 
  -8   2   7        0.10        1.95      1.99 o 
  -7   2   7       35.66       25.98      3.21 o 
  -6   2   7       62.40       73.32      4.42 o 
  -5   2   7      473.77      457.52     10.96 o 
  -4   2   7        9.20       12.26      2.31 o 
  -3   2   7        2.41       -0.15      1.41 o 
  -2   2   7       63.90       63.41      3.39 o 
  -1   2   7        0.97        0.96      1.53 o 
   0   2   7      144.78      149.17      4.55 o 
   1   2   7      592.86      602.70     10.61 o 
   2   2   7      160.16      162.71      5.24 o 
   3   2   7      793.14      753.41     15.73 o 
   4   2   7      744.04      755.06     18.30 o 
   5   2   7       11.59        7.00      3.13 o 
   6   2   7        7.01        7.77      3.49 o 
   7   2   7       11.96       12.63      2.48 o 
   8   2   7        3.63       -1.23      3.62 o 
   9   2   7       66.52       71.14      8.12 o 
  10   2   7       84.82       96.38     13.78 o 
 -17   3   7        1.04       -0.97      3.89 o 
 -16   3   7       31.06       19.28      4.77 o 
 -15   3   7        9.27        7.30      3.94 o 
 -14   3   7        2.96       -2.02      3.25 o 
 -13   3   7        0.02       -2.20      2.99 o 
 -12   3   7        0.52        0.30      2.84 o 
 -11   3   7      172.01      138.74      8.70 o 
 -10   3   7      140.88      142.93      8.70 o 
  -9   3   7       99.40      103.88      8.89 o 
  -8   3   7      322.04      299.88     11.59 o 
  -7   3   7       11.94       10.21      3.35 o 
  -6   3   7      717.58      702.24     16.15 o 
  -5   3   7       41.41       46.22      4.15 o 
  -4   3   7      176.68      190.98      6.18 o 
  -3   3   7      442.81      467.51      9.21 o 
  -2   3   7      341.91      348.87      7.75 o 
  -1   3   7       67.45       70.61      3.53 o 
   0   3   7       13.99        8.92      2.42 o 
   1   3   7       13.23        5.99      3.65 o 
   2   3   7       63.29       64.90      5.16 o 
   3   3   7       10.15        6.42      2.75 o 
   4   3   7        7.33        6.31      2.82 o 
   5   3   7        1.62       -0.30      1.77 o 
   6   3   7       17.30       14.72      2.44 o 
   7   3   7       11.30       16.46      4.77 o 
   8   3   7       64.83       77.35      7.91 o 
   9   3   7        0.33        4.96      4.43 o 
  10   3   7       47.94       49.55      7.90 o 
 -17   4   7       13.18        7.16      5.30 o 
 -16   4   7       32.46       30.27      5.57 o 
 -15   4   7       29.33       36.01      7.16 o 
 -14   4   7      150.64      181.75      9.27 o 
 -13   4   7      348.53      351.77     12.48 o 
 -12   4   7      125.35      162.34     12.92 o 
 -11   4   7      550.85      596.98     34.10 o 
 -10   4   7       99.15      101.96      9.80 o 
  -9   4   7       57.67       65.98      7.89 o 
  -8   4   7       67.62       63.44      5.77 o 
  -7   4   7        0.05       -2.45      2.45 o 
  -6   4   7       33.20       28.16      4.22 o 
  -5   4   7      339.51      336.10     12.62 o 
  -4   4   7      141.73      145.18      6.95 o 
  -3   4   7       75.42       78.03      5.10 o 
  -2   4   7      268.86      296.20     12.84 o 
  -1   4   7       34.76       30.48      4.55 o 
   0   4   7      165.95      136.76      7.80 o 
   1   4   7      230.06      240.79     10.17 o 
   2   4   7      246.75      237.54     11.14 o 
   3   4   7      455.87      437.04     11.51 o 
   4   4   7      115.29      125.95      5.09 o 
   5   4   7       16.47       19.79      2.95 o 
   6   4   7      144.87      145.25      7.14 o 
   7   4   7       94.93      104.33     11.33 o 
   8   4   7       15.94       18.43     17.02 o 
   9   4   7       65.81       66.93     10.30 o 
  10   4   7       13.54       23.93      8.03 o 
 -16   5   7       20.22       27.25      5.43 o 
 -15   5   7       47.63       63.84      6.50 o 
 -14   5   7       87.60       86.89      7.08 o 
 -13   5   7       28.17       27.63      4.75 o 
 -12   5   7      270.32      264.48     23.73 o 
 -11   5   7      260.16      254.07     17.02 o 
 -10   5   7        5.88        6.99      4.91 o 
  -9   5   7      290.81      276.53     14.96 o 
  -8   5   7       74.73       75.69      6.73 o 
  -7   5   7      234.39      219.14      9.96 o 
  -6   5   7      186.80      200.89      9.28 o 
  -5   5   7       11.70        6.99      4.08 o 
  -4   5   7      330.74      316.39     12.61 o 
  -3   5   7      277.69      289.84     12.03 o 
  -2   5   7       18.18       23.18      4.48 o 
  -1   5   7       72.93       80.60      6.71 o 
   0   5   7       72.27       69.81      6.49 o 
   1   5   7      178.34      181.83     12.03 o 
   2   5   7      429.89      413.48     23.29 o 
   3   5   7       54.65       55.11      6.80 o 
   4   5   7        4.93       11.50      3.88 o 
   5   5   7      138.93      146.28     12.67 o 
   6   5   7       22.11       19.35      7.30 o 
   7   5   7       10.49       19.89      6.85 o 
   8   5   7       63.70       76.32     10.83 o 
   9   5   7        1.93        1.75      5.84 o 
 -16   6   7        0.14       -0.72      4.39 o 
 -15   6   7        0.66       -0.36      3.82 o 
 -14   6   7        1.14       -0.56      4.43 o 
 -13   6   7       22.26        9.73     15.56 o 
 -12   6   7        1.66        4.23      5.38 o 
 -11   6   7       41.28       34.00      7.47 o 
 -10   6   7      143.37      153.66     12.52 o 
  -9   6   7      202.08      216.25     13.90 o 
  -8   6   7      135.50      109.32     10.45 o 
  -7   6   7       45.54       58.53     10.70 o 
  -6   6   7        0.73        3.93      4.43 o 
  -5   6   7       39.32       18.02      5.58 o 
  -4   6   7        0.07       -2.33      2.93 o 
  -3   6   7        5.22        2.11      3.03 o 
  -2   6   7       26.50       22.97      6.33 o 
  -1   6   7      159.32      139.11     10.66 o 
   0   6   7        1.87        4.03      3.42 o 
   1   6   7      370.21      354.15     17.16 o 
   2   6   7       25.11       27.20      7.69 o 
   3   6   7        0.38        3.04      4.33 o 
   4   6   7        0.18        5.09      3.71 o 
   5   6   7       11.27        6.63      3.98 o 
   6   6   7        8.06        1.95      5.16 o 
   7   6   7        0.04        8.58      5.82 o 
   8   6   7        0.32        8.27      6.36 o 
   9   6   7       18.22       20.64     13.62 o 
 -15   7   7        2.33        7.84      5.32 o 
 -14   7   7        1.57       -2.59      6.11 o 
 -13   7   7        1.55        4.04      6.29 o 
 -12   7   7       49.62       48.03     16.78 o 
 -11   7   7       81.51       81.51     10.15 o 
 -10   7   7       15.32        7.51      5.74 o 
  -9   7   7       66.29       62.07      8.86 o 
  -8   7   7        9.04       12.64      5.73 o 
  -7   7   7      120.85      100.67     10.11 o 
  -6   7   7      228.19      205.09     13.40 o 
  -5   7   7        3.50       11.49      6.32 o 
  -4   7   7      144.49      152.69      9.59 o 
  -3   7   7      244.70      224.53     11.43 o 
  -2   7   7       57.64       55.41     12.72 o 
  -1   7   7      211.37      234.01     16.07 o 
   0   7   7       17.65       26.02      8.65 o 
   1   7   7       52.98       46.61     13.13 o 
   2   7   7      162.02      152.89     10.21 o 
   3   7   7        6.81        2.68      3.62 o 
   4   7   7        0.83        0.66      3.97 o 
   5   7   7      110.12      117.71     21.10 o 
   6   7   7       81.15       78.24     10.94 o 
   7   7   7        0.16       -1.93      4.78 o 
   8   7   7      170.35      227.34     17.30 o 
 -14   8   7      200.72      173.92     15.51 o 
 -13   8   7       47.00       50.37      9.93 o 
 -12   8   7       11.90       12.76      7.20 o 
 -11   8   7       30.21       29.63      9.48 o 
 -10   8   7        1.12       -2.29      4.74 o 
  -9   8   7        8.27       11.15      6.11 o 
  -8   8   7      176.25      170.22     13.42 o 
  -7   8   7        4.69        1.31      4.56 o 
  -6   8   7       73.25       74.64      9.24 o 
  -5   8   7      239.36      251.61     16.78 o 
  -4   8   7      158.25      146.67     11.90 o 
  -3   8   7        0.03       -1.93      3.78 o 
  -2   8   7      708.71      699.84     22.03 o 
  -1   8   7        8.48        4.73      4.00 o 
   0   8   7      122.89      101.38     10.45 o 
   1   8   7       56.61       48.10      7.95 o 
   2   8   7        1.76        1.12      3.53 o 
   3   8   7      221.31      228.88     12.52 o 
   4   8   7       90.13      104.17     10.91 o 
   5   8   7       73.15       87.93      8.69 o 
   6   8   7       34.72       72.58     11.00 o 
   7   8   7        5.10        0.22      8.75 o 
 -13   9   7        0.00       -4.70      6.09 o 
 -12   9   7        3.52        2.25      7.78 o 
 -11   9   7       18.98        9.27      7.13 o 
 -10   9   7       81.77       66.04     10.16 o 
  -9   9   7       12.30        4.74      5.88 o 
  -8   9   7       16.25       12.25      8.75 o 
  -7   9   7        0.81       -1.77      4.39 o 
  -6   9   7       12.91       10.21      8.75 o 
  -5   9   7        3.37        1.87      4.83 o 
  -4   9   7        6.91        2.06      5.44 o 
  -3   9   7       29.98       18.77      5.81 o 
  -2   9   7        8.45       10.05      4.84 o 
  -1   9   7        7.24        3.72      4.41 o 
   0   9   7        7.93        0.57      3.85 o 
   1   9   7        5.40        4.97      3.93 o 
   2   9   7        0.02       -1.15      3.45 o 
   3   9   7        6.03       11.58      4.67 o 
   4   9   7        0.97        0.51      3.89 o 
   5   9   7      121.62      116.05     13.34 o 
   6   9   7        5.88        3.45      4.67 o 
 -11  10   7      136.07      158.74     16.29 o 
 -10  10   7       32.18       23.22      9.48 o 
  -9  10   7        0.89       -4.43      4.43 o 
  -8  10   7      165.07      189.02     15.42 o 
  -7  10   7        3.68        3.13      5.82 o 
  -6  10   7       35.91       29.01      7.81 o 
  -5  10   7      200.25      181.46     17.02 o 
  -4  10   7        0.66       -2.15      7.05 o 
  -3  10   7       24.70       38.91      8.29 o 
  -2  10   7       66.61       85.99     14.54 o 
  -1  10   7       17.89       19.14      6.54 o 
   0  10   7       20.14        8.75      5.85 o 
   1  10   7      163.86      184.01     12.14 o 
   2  10   7       62.89       68.03      9.73 o 
   3  10   7      148.69      157.11     12.73 o 
   4  10   7      203.38      217.70     14.14 o 
  -9  11   7       84.35       84.47     11.92 o 
  -8  11   7       15.03        5.59      6.43 o 
  -7  11   7      329.04      329.71     19.94 o 
  -6  11   7       50.83       43.49      9.34 o 
  -5  11   7        0.35       -5.22      5.22 o 
  -4  11   7       15.90       12.16      6.55 o 
  -3  11   7       97.95       96.92     11.56 o 
  -2  11   7        1.89        0.84      4.41 o 
  -1  11   7       28.38       26.48      7.47 o 
   0  11   7       57.13       40.49      7.15 o 
   1  11   7       19.28       16.66      5.76 o 
   2  11   7        2.06        1.90      4.36 o 
 -16   0   8        1.18        6.32      8.27 o 
 -15   0   8       46.95       39.32     14.59 o 
 -14   0   8       74.42       78.16      9.45 o 
 -13   0   8       21.31       28.70      6.51 o 
 -12   0   8      343.69      365.05     25.29 o 
 -11   0   8      554.99      569.40     22.69 o 
 -10   0   8       44.50       50.43      7.22 o 
  -9   0   8       93.01       87.38      8.76 o 
  -8   0   8       31.50       28.99      6.81 o 
  -7   0   8        1.40       -2.91      2.91 o 
  -6   0   8      369.43      342.85     15.64 o 
  -5   0   8        2.85       -2.75      2.75 o 
  -4   0   8      105.37       98.48      6.90 o 
  -3   0   8        1.02       -0.17      2.26 o 
  -2   0   8      138.10      146.61      8.49 o 
  -1   0   8       51.12       58.06      4.69 o 
   0   0   8      246.66      228.32      8.53 o 
   1   0   8      192.04      207.58      8.70 o 
   2   0   8      421.53      430.23     19.07 o 
   3   0   8      123.77      118.39     10.14 o 
   4   0   8      327.64      323.39     17.00 o 
   5   0   8     1129.34     1180.77     37.44 o 
   6   0   8       72.57       82.66      9.69 o 
   7   0   8      146.13      160.29     22.86 o 
   8   0   8        0.04        1.07      5.26 o 
 -16   1   8       99.58      134.57     10.18 o 
 -15   1   8        0.26       -3.56      3.56 o 
 -14   1   8        0.39       -0.01      3.00 o 
 -13   1   8        4.19        7.10      3.61 o 
 -12   1   8       80.13       57.04      5.89 o 
 -11   1   8       24.45       26.38      4.45 o 
 -10   1   8       76.84       70.11      6.88 o 
  -9   1   8       27.00       19.93      3.88 o 
  -8   1   8        0.87       -1.84      2.35 o 
  -7   1   8       77.75       86.70      6.06 o 
  -6   1   8      110.95       92.35      6.39 o 
  -5   1   8      323.31      331.07     10.23 o 
  -4   1   8        3.22        1.97      2.00 o 
  -3   1   8      293.29      291.96      7.52 o 
  -2   1   8      132.10      123.88      4.93 o 
  -1   1   8       21.30       22.53      2.59 o 
   0   1   8        0.01       -1.02      1.68 o 
   1   1   8       58.02       60.66      3.69 o 
   2   1   8        6.35        5.95      2.64 o 
   3   1   8       51.50       54.55      5.40 o 
   4   1   8       50.15       56.36      6.88 o 
   5   1   8       87.41      101.22      9.99 o 
   6   1   8      131.16      137.62     10.08 o 
   7   1   8        0.20        4.09      4.44 o 
   8   1   8       54.17       58.18      7.89 o 
 -16   2   8        9.48        4.36      4.36 o 
 -15   2   8       27.89       15.43      5.42 o 
 -14   2   8       42.44       36.19      6.14 o 
 -13   2   8       23.69       21.46      5.42 o 
 -12   2   8      123.05      131.04     13.69 o 
 -11   2   8       26.28       17.41      3.94 o 
 -10   2   8       64.96       75.77      6.20 o 
  -9   2   8       27.46       22.83      4.00 o 
  -8   2   8      123.66      152.36      7.72 o 
  -7   2   8      128.38      102.37      6.48 o 
  -6   2   8       65.41       66.51      4.72 o 
  -5   2   8        9.79        7.08      2.59 o 
  -4   2   8        7.43        4.97      2.40 o 
  -3   2   8       45.08       49.12      3.73 o 
  -2   2   8       14.16       10.84      5.07 o 
  -1   2   8        2.37        3.65      2.32 o 
   0   2   8        2.46        0.56      2.13 o 
   1   2   8       83.31       71.77      5.70 o 
   2   2   8       32.44       34.43      4.63 o 
   3   2   8        2.20        3.93      3.43 o 
   4   2   8       57.89       61.17      7.82 o 
   5   2   8      144.54      132.79      9.56 o 
   6   2   8       52.37       39.76      6.45 o 
   7   2   8       23.45       26.35      6.10 o 
   8   2   8      145.13      171.47     11.70 o 
 -16   3   8      163.90      198.67     16.00 o 
 -15   3   8       56.70       42.46      7.99 o 
 -14   3   8       15.38        9.97      4.65 o 
 -13   3   8       28.19       29.87      5.80 o 
 -12   3   8       37.52       56.29      7.01 o 
 -11   3   8        8.98       16.74      4.67 o 
 -10   3   8      203.02      231.88     11.47 o 
  -9   3   8      172.74      168.00     10.50 o 
  -8   3   8       75.13       75.60      6.92 o 
  -7   3   8      138.09      148.16     17.02 o 
  -6   3   8       37.10       35.40      4.25 o 
  -5   3   8      496.00      512.12     16.36 o 
  -4   3   8      237.54      251.38      9.65 o 
  -3   3   8      695.08      669.03     16.61 o 
  -2   3   8      981.80      994.55     25.07 o 
  -1   3   8       64.43       72.88      8.39 o 
   0   3   8      282.51      278.40     11.63 o 
   1   3   8        9.44       10.51      6.14 o 
   2   3   8        1.08        5.11      3.13 o 
   3   3   8       85.41       85.15      9.76 o 
   4   3   8      125.65      130.72     21.40 o 
   5   3   8       26.76       24.93      3.09 o 
   6   3   8      115.57      118.65     24.07 o 
   7   3   8      110.20       96.97     11.42 o 
   8   3   8       50.50       59.38     10.70 o 
 -15   4   8        3.06       11.08      4.58 o 
 -14   4   8        4.26        0.50      4.22 o 
 -13   4   8       91.54      105.21      8.75 o 
 -12   4   8       36.23       25.45      5.34 o 
 -11   4   8      139.29      166.53     17.26 o 
 -10   4   8        2.08       -0.51      3.23 o 
  -9   4   8        5.54        4.83      7.30 o 
  -8   4   8        1.68       -1.31      3.94 o 
  -7   4   8       46.46       41.30      7.20 o 
  -6   4   8       76.07       74.17      8.42 o 
  -5   4   8       13.54       14.78      5.59 o 
  -4   4   8      286.28      285.32     14.86 o 
  -3   4   8      390.53      394.98     14.61 o 
  -2   4   8      105.72      103.11      7.80 o 
  -1   4   8      136.86      129.59      8.32 o 
   0   4   8      390.15      369.42     17.59 o 
   1   4   8        6.49        6.72      3.99 o 
   2   4   8       78.58       82.07      7.57 o 
   3   4   8       15.42       12.67      3.37 o 
   4   4   8       10.16       10.48      2.57 o 
   5   4   8       40.90       55.41     13.37 o 
   6   4   8       15.48       11.67     13.37 o 
   7   4   8        1.10       11.45      6.36 o 
 -15   5   8      149.04      177.65     11.99 o 
 -14   5   8        1.19        1.77      4.56 o 
 -13   5   8       21.55       34.41      6.33 o 
 -12   5   8        0.52       -2.25      3.81 o 
 -11   5   8       33.12       27.23      7.47 o 
 -10   5   8       48.03       55.05     26.26 o 
  -9   5   8        0.06       -2.09      4.08 o 
  -8   5   8        1.92       -3.28      5.35 o 
  -7   5   8       62.72       73.81      8.92 o 
  -6   5   8       50.11       70.35      8.42 o 
  -5   5   8       11.53        7.23      4.78 o 
  -4   5   8       40.28       43.81      5.88 o 
  -3   5   8        1.64        2.48      3.83 o 
  -2   5   8      117.78      137.43      9.10 o 
  -1   5   8      205.37      195.53     10.59 o 
   0   5   8       57.78       59.61     14.35 o 
   1   5   8       62.33       63.01      7.07 o 
   2   5   8        1.33        2.09      3.66 o 
   3   5   8      201.10      209.84     11.64 o 
   4   5   8        0.49        3.46      4.78 o 
   5   5   8        2.62        1.95      5.32 o 
   6   5   8       41.02       59.56      9.90 o 
   7   5   8      146.04      161.33     26.99 o 
 -14   6   8      267.27      297.77     14.86 o 
 -13   6   8       21.80       27.79      9.42 o 
 -12   6   8      131.69      139.19     13.29 o 
 -11   6   8      174.68      167.25     13.99 o 
 -10   6   8       57.26       56.02     18.24 o 
  -9   6   8      424.95      460.34     21.89 o 
  -8   6   8      220.17      246.62     15.43 o 
  -7   6   8       46.94       51.77      8.29 o 
  -6   6   8      165.15      179.88     13.21 o 
  -5   6   8       44.44       29.13      9.00 o 
  -4   6   8      354.60      345.98     20.11 o 
  -3   6   8      448.70      409.64     15.92 o 
  -2   6   8      119.40      119.50      9.02 o 
  -1   6   8      224.60      217.72     11.45 o 
   0   6   8       23.08       27.31      6.43 o 
   1   6   8        9.12        8.07      4.00 o 
   2   6   8      117.21      106.39      8.94 o 
   3   6   8       14.85        7.35      4.38 o 
   4   6   8      147.36      139.60     24.80 o 
   5   6   8      219.17      217.32     16.76 o 
   6   6   8        9.13        7.39     14.35 o 
 -13   7   8       39.63       23.03      8.37 o 
 -12   7   8        1.12       -1.96      5.22 o 
 -11   7   8       16.23       16.67      7.47 o 
 -10   7   8        4.47       -1.50      7.54 o 
  -9   7   8       19.69       19.78      7.60 o 
  -8   7   8        2.26       -1.78      4.77 o 
  -7   7   8       13.40        4.33      5.60 o 
  -6   7   8        0.62       -2.26     11.92 o 
  -5   7   8       63.52       72.80     15.56 o 
  -4   7   8       35.52       33.55      8.75 o 
  -3   7   8        0.67        1.86      4.22 o 
  -2   7   8       58.85       67.88      7.73 o 
  -1   7   8       13.07       10.98      5.67 o 
   0   7   8       37.52       30.42      6.89 o 
   1   7   8        2.41        4.89      3.91 o 
   2   7   8        7.08        1.68      5.45 o 
   3   7   8        4.58       -0.10      3.93 o 
   4   7   8        4.48        5.24      4.65 o 
   5   7   8        3.08       11.62      9.73 o 
 -12   8   8       36.87       15.84      8.17 o 
 -11   8   8       66.02       66.77     10.61 o 
 -10   8   8        7.03        4.15      6.19 o 
  -9   8   8      172.46      149.17     13.64 o 
  -8   8   8      286.06      280.29     33.07 o 
  -7   8   8       63.85       61.20     16.29 o 
  -6   8   8      133.79      144.42     14.10 o 
  -5   8   8       19.95       11.44      8.27 o 
  -4   8   8       43.21       26.40     14.83 o 
  -3   8   8        0.61        1.38      4.02 o 
  -2   8   8       18.61       13.12      5.24 o 
  -1   8   8        6.41        8.37      4.86 o 
   0   8   8       12.35       18.10      6.08 o 
   1   8   8       11.74        2.68      4.09 o 
   2   8   8       25.27       40.55     11.85 o 
   3   8   8       19.26       27.45      6.47 o 
   4   8   8      160.15      172.52     14.41 o 
 -10   9   8       15.60        3.83      6.75 o 
  -9   9   8       24.45       12.44      7.65 o 
  -8   9   8       12.25        4.94      6.54 o 
  -7   9   8       39.08       32.05      8.64 o 
  -6   9   8        0.00       -6.91      7.54 o 
  -5   9   8        3.70       -1.14      5.58 o 
  -4   9   8       28.24       41.24      8.41 o 
  -3   9   8        1.08        1.63      4.39 o 
  -2   9   8       35.28       39.93     13.13 o 
  -1   9   8       96.51       79.48     10.40 o 
   0   9   8        0.04       -1.42      4.78 o 
   1   9   8       67.75       62.37     15.62 o 
   2   9   8        3.49        3.84      4.42 o 
  -7  10   8       78.42       58.63     13.13 o 
  -6  10   8       29.23       18.60      8.01 o 
  -5  10   8        3.25       10.26      8.27 o 
  -4  10   8       12.97       14.99      7.71 o 
  -3  10   8        3.05        0.00      6.81 o 
  -2  10   8        0.61       -2.67      5.02 o 
  -1  10   8        1.09        1.95      5.16 o 
   0  10   8        1.28        6.32      9.73 o 
 -14   1   9      119.41      126.18      9.91 o 
 -13   1   9        3.18        1.03      3.81 o 
 -12   1   9       16.78       13.31      4.58 o 
 -11   1   9       20.87       23.51      4.61 o 
 -10   1   9        8.49        6.70      3.74 o 
  -9   1   9       48.68       50.05      5.90 o 
  -8   1   9       62.61       53.59      7.02 o 
  -7   1   9       14.30       10.24      3.69 o 
  -6   1   9      343.03      361.09     12.21 o 
  -5   1   9       41.62       52.78      6.74 o 
  -4   1   9        8.50        6.54      2.84 o 
  -3   1   9      109.85      101.41      5.82 o 
  -2   1   9       77.96       75.48      5.13 o 
  -1   1   9        9.68        8.87      2.88 o 
   0   1   9      258.80      268.85     11.23 o 
   1   1   9      102.70       79.35      7.61 o 
   2   1   9       24.97       21.11      5.24 o 
   3   1   9       22.78       35.06      7.10 o 
   4   1   9        0.15        4.55      4.19 o 
   5   1   9       14.08       17.64      6.85 o 
 -14   2   9        3.98        7.32      5.11 o 
 -13   2   9       18.24       12.32      5.04 o 
 -12   2   9       95.81      102.77     13.72 o 
 -11   2   9        0.01       -0.09      3.06 o 
 -10   2   9      339.41      387.58     13.42 o 
  -9   2   9       62.93       53.65      5.70 o 
  -8   2   9       69.15       69.92      6.31 o 
  -7   2   9      374.47      401.01     13.97 o 
  -6   2   9        4.33        5.35      3.18 o 
  -5   2   9       65.63       72.33      6.02 o 
  -4   2   9       31.55       49.59      4.81 o 
  -3   2   9       28.17       28.37      3.86 o 
  -2   2   9       41.31       48.22      4.53 o 
  -1   2   9      363.63      372.42     10.79 o 
   0   2   9        8.66        5.51      3.70 o 
   1   2   9      105.27      108.19      8.64 o 
   2   2   9      115.12      103.49     18.48 o 
   3   2   9       33.66       40.41      8.08 o 
   4   2   9       65.19       71.19     11.43 o 
   5   2   9       19.60       18.52      9.00 o 
 -14   3   9       56.64       49.89      8.21 o 
 -13   3   9        7.83        8.39      5.18 o 
 -12   3   9        9.56       15.22      5.29 o 
 -11   3   9        9.92       17.58      5.40 o 
 -10   3   9       24.38       23.40      8.58 o 
  -9   3   9       13.87        9.32      5.18 o 
  -8   3   9       23.02       18.23      6.25 o 
  -7   3   9       17.02        9.87      4.48 o 
  -6   3   9      158.49      119.26      8.89 o 
  -5   3   9      152.16      135.62      9.23 o 
  -4   3   9      246.03      251.93     12.13 o 
  -3   3   9        9.84       16.23      9.44 o 
  -2   3   9       56.07       49.11      6.27 o 
  -1   3   9       76.94       63.58     15.81 o 
   0   3   9        0.01       -0.25      4.63 o 
   1   3   9        7.98        5.65      4.00 o 
   2   3   9        3.36        3.37      7.30 o 
   3   3   9       22.91       33.72      7.73 o 
   4   3   9        5.19        5.56      5.47 o 
   5   3   9        1.80        7.94      7.30 o 
 -13   4   9      307.24      368.79     16.27 o 
 -12   4   9       35.22       35.74      6.42 o 
 -11   4   9       52.26       56.78     11.55 o 
 -10   4   9      199.53      204.97     11.68 o 
  -9   4   9       23.67       24.67      7.83 o 
  -8   4   9       81.82       74.58      7.83 o 
  -7   4   9      339.40      406.99     19.60 o 
  -6   4   9      125.76      135.85     12.40 o 
  -5   4   9        3.79        4.45      4.67 o 
  -4   4   9      139.37      154.09      9.92 o 
  -3   4   9       17.13       14.02      5.29 o 
  -2   4   9       24.92       20.18      4.96 o 
  -1   4   9       10.99       23.46      6.65 o 
   0   4   9       50.91       52.68      8.29 o 
   1   4   9       56.12       68.53      7.65 o 
   2   4   9        0.63        5.22      5.32 o 
   3   4   9       19.77       33.14      7.73 o 
   4   4   9       20.95       19.99      7.20 o 
 -12   5   9       52.84       61.58     13.23 o 
 -11   5   9        1.33        2.01      4.38 o 
 -10   5   9        0.11       -0.06      4.22 o 
  -9   5   9       32.69       26.90     11.92 o 
  -8   5   9       40.35       45.07      8.42 o 
  -7   5   9        3.28       -0.22      4.77 o 
  -6   5   9        7.34        3.01      5.13 o 
  -5   5   9       36.32       44.61     14.83 o 
  -4   5   9      111.17      103.12      8.64 o 
  -3   5   9      452.02      477.46     17.56 o 
  -2   5   9        0.72        1.35      5.02 o 
  -1   5   9      330.85      354.26     30.40 o 
   0   5   9      180.70      192.65     37.45 o 
   1   5   9       60.83       56.47      7.27 o 
   2   5   9      112.96      112.57     12.32 o 
   3   5   9       13.70       14.52      6.54 o 
   4   5   9       32.22       31.47      8.42 o 
 -11   6   9        6.32        7.67      6.89 o 
 -10   6   9       43.18       36.24      9.07 o 
  -9   6   9       10.33        3.69      6.08 o 
  -8   6   9       26.78       22.81      7.20 o 
  -7   6   9       69.34       63.30     10.46 o 
  -6   6   9       17.86       15.97     17.51 o 
  -5   6   9        4.34        2.14      5.22 o 
  -4   6   9        0.05        3.58      5.60 o 
  -3   6   9       35.13       30.54      6.50 o 
  -2   6   9        8.97        6.85     10.94 o 
  -1   6   9      354.02      344.92     31.61 o 
   0   6   9       50.65       47.87      8.76 o 
   1   6   9       19.13       11.67      5.34 o 
   2   6   9        8.33        6.59      4.79 o 
   3   6   9        7.99        5.91     13.13 o 
 -10   7   9        3.28        2.80      6.32 o 
  -9   7   9       17.88       16.93      7.56 o 
  -8   7   9       55.75       70.63     10.63 o 
  -7   7   9       23.34       33.57      8.58 o 
  -6   7   9       45.46       47.66      9.61 o 
  -5   7   9      117.23       98.87     11.29 o 
  -4   7   9        0.26       -0.69      5.84 o 
  -3   7   9      100.79       97.56      9.40 o 
  -2   7   9       14.95        5.92      6.01 o 
  -1   7   9      185.55      191.13     23.34 o 
   0   7   9      244.46      263.86     14.85 o 
   1   7   9       18.24       21.41      8.60 o 
  -8   8   9       71.33       67.83     10.99 o 
  -7   8   9       84.65       80.26     11.33 o 
  -6   8   9        0.16        1.95      9.24 o 
  -5   8   9       14.80       -0.59      8.27 o 
  -4   8   9       99.96       97.34     11.63 o 
  -3   8   9       24.95       17.47      7.04 o 
  -2   8   9       61.63       65.35     13.13 o 
  -1   8   9        6.03        3.83      5.73 o 
 -11   0  10      278.00      342.13     18.72 o 
 -10   0  10       35.71       34.00      8.75 o 
  -9   0  10      294.21      298.50     42.07 o 
  -8   0  10      177.76      198.29     29.18 o 
  -7   0  10       14.99        2.93      5.26 o 
  -6   0  10      239.03      232.01     23.10 o 
  -5   0  10      178.00      156.05     13.86 o 
  -4   0  10        8.97        4.41      5.12 o 
  -3   0  10      120.38      136.78     25.29 o 
  -2   0  10      173.32      187.27     12.71 o 
 -11   1  10       35.43       36.98      6.02 o 
 -10   1  10       13.46        3.88      4.03 o 
  -9   1  10        0.44       -3.52      3.61 o 
  -8   1  10        2.38        2.20      3.49 o 
  -7   1  10       31.11       35.79      5.47 o 
  -6   1  10        2.09       -1.42      3.26 o 
  -5   1  10       63.17       72.35      6.36 o 
  -4   1  10       25.91       28.58      4.72 o 
  -3   1  10        3.70        2.68      2.96 o 
  -2   1  10        1.66        2.03      3.01 o 
  -1   1  10       52.93       47.36      6.78 o 
   0   1  10       15.65       15.00      6.51 o 
   1   1  10       27.69       30.17     10.70 o 
 -11   2  10       88.59       85.90      8.78 o 
 -10   2  10        0.55        2.44      4.39 o 
  -9   2  10       41.80       38.94      5.84 o 
  -8   2  10       54.88       50.28      6.17 o 
  -7   2  10        1.77       -0.19      4.63 o 
  -6   2  10      122.38      109.12      7.71 o 
  -5   2  10       14.57        9.77      3.93 o 
  -4   2  10       27.00       29.92      4.78 o 
  -3   2  10       37.60       36.25      4.70 o 
  -2   2  10        7.06        7.26      4.42 o 
  -1   2  10        0.30        2.07      3.85 o 
   0   2  10        3.04       12.16      6.19 o 
   1   2  10        4.04       12.42      5.95 o 
 -10   3  10       58.13       53.46      8.93 o 
  -9   3  10       19.63       26.30      6.08 o 
  -8   3  10       21.59       26.54      5.80 o 
  -7   3  10       73.28       66.39      7.57 o 
  -6   3  10       37.35       38.77      8.34 o 
  -5   3  10       54.49       51.59      6.90 o 
  -4   3  10      199.88      198.90     11.39 o 
  -3   3  10       36.75       32.77      5.37 o 
  -2   3  10      103.48       96.89      8.57 o 
  -1   3  10       71.34       83.58      9.04 o 
   0   3  10        3.88       12.49      6.51 o 
   1   3  10       28.07       53.01     13.13 o 
  -9   4  10       13.27       14.28      5.60 o 
  -8   4  10       91.12       90.66      8.88 o 
  -7   4  10       43.19       38.91      6.83 o 
  -6   4  10       80.95       83.48     11.77 o 
  -5   4  10       96.34      113.67     11.66 o 
  -4   4  10        0.17       -1.14      7.05 o 
  -3   4  10       14.96        9.17     11.92 o 
  -2   4  10       56.01       64.78     10.04 o 
  -1   4  10        5.64        4.24      6.16 o 
   0   4  10       38.75       30.92      6.69 o 
  -8   5  10        6.38       12.23      5.44 o 
  -7   5  10        3.21       -1.16      5.73 o 
  -6   5  10       20.75       17.07     11.67 o 
  -5   5  10        1.05       -1.46      5.85 o 
  -4   5  10       67.53       57.91      9.61 o 
  -3   5  10       92.37       87.12     11.08 o 
  -2   5  10       25.59       33.93      8.64 o 
                                                 
